# Supplementary material for: Antimicrobial protein REG3A regulates glucose homeostasis and insulin resistance in obese diabetic mice
Source: Commun Biol. 2023 Mar 15;6:269. doi: 10.1038/s42003-023-04616-5 (PMC10015038; doi:10.1038/s42003-023-04616-5)
Supplement: Supplementary file 4 — Supplementary Data 1 [file 42003_2023_4616_MOESM4_ESM.ods]

## Sheet: Panel a
status	sex	age (months)	weight (g)
WT C57BL/6	M	4	32.7
WT C57BL/6	M	4	28.1
WT C57BL/6	M	4	30.6
WT C57BL/6	M	4	29.7
WT C57BL/6	M	4	29.2
WT C57BL/6	M	4	33
WT C57BL/6	M	4	28.4
WT C57BL/6	M	4	31.5
WT C57BL/6	M	4	30.3
WT C57BL/6	M	4	30.4
WT C57BL/6	M	4	29.3
WT C57BL/6	M	4	30
WT C57BL/6	M	4	26.7
WT C57BL/6	M	4	27.2
WT C57BL/6	M	4	31.1
WT C57BL/6	M	4	29.6
WT C57BL/6	M	4	26
WT C57BL/6	M	4	24.4
WT C57BL/6	M	4	26.4
WT C57BL/6	M	4	27
WT C57BL/6	M	4	25.4
WT C57BL/6	M	4	25.6
WT C57BL/6	M	4	27.6
WT C57BL/6	M	4	26.7
WT C57BL/6	M	4	25.3
WT C57BL/6	M	4	27.1
WT C57BL/6	M	4	20.7
WT C57BL/6	M	4	24.7
WT C57BL/6	M	4	22.7
WT C57BL/6	M	4	24.5
WT C57BL/6	M	4	24.4
WT C57BL/6	M	4	25.9
WT C57BL/6	M	4	30.6
TG-REG3A	M	4	28.3
TG-REG3A	M	4	29.7
TG-REG3A	M	4	28.6
TG-REG3A	M	4	28.1
TG-REG3A	M	4	28.5
TG-REG3A	M	4	31.5
TG-REG3A	M	4	29.3
TG-REG3A	M	4	30.1
TG-REG3A	M	4	27.5
TG-REG3A	M	4	23.9
TG-REG3A	M	4	25.5
TG-REG3A	M	4	28.5
TG-REG3A	M	4	29.3
TG-REG3A	M	4	30.1
TG-REG3A	M	4	30.6
TG-REG3A	M	4	29.6
TG-REG3A	M	4	33.5
TG-REG3A	M	4	32.2
TG-REG3A	M	4	34
TG-REG3A	M	4	29.6
TG-REG3A	M	4	26.8
TG-REG3A	M	4	32.8
TG-REG3A	M	4	26.2
TG-REG3A	M	4	28
TG-REG3A	M	4	24.1
TG-REG3A	M	4	23.9
TG-REG3A	M	4	30.5
TG-REG3A	M	4	30.9
TG-REG3A	M	4	31.6
TG-REG3A	M	4	32.6
TG-REG3A	M	4	31.9
TG-REG3A	M	4	29.2
TG-REG3A	M	4	27.9
TG-REG3A	M	4	28
TG-REG3A	M	4	30
TG-REG3A	M	4	27.8
TG-REG3A	M	4	28.9
TG-REG3A	M	4	28.6
TG-REG3A	M	4	27.2
TG-REG3A	M	4	22
TG-REG3A	M	4	26.1
TG-REG3A	M	4	34.6
TG-REG3A	M	4	27.7
WT C57BL/6	M	6	32.9
WT C57BL/6	M	6	31.1
WT C57BL/6	M	6	30.1
WT C57BL/6	M	6	33
WT C57BL/6	M	6	29.7
WT C57BL/6	M	6	34.1
WT C57BL/6	M	6	34.7
WT C57BL/6	M	6	30.8
WT C57BL/6	M	6	33
WT C57BL/6	M	6	37
WT C57BL/6	M	6	35.3
WT C57BL/6	M	6	36.3
WT C57BL/6	M	6	37.2
WT C57BL/6	M	6	29.1
WT C57BL/6	M	6	34.4
WT C57BL/6	M	6	33
WT C57BL/6	M	6	34.1
WT C57BL/6	M	6	37.2
WT C57BL/6	M	6	40.1
WT C57BL/6	M	6	35.7
WT C57BL/6	M	6	32.9
WT C57BL/6	M	6	31.1
WT C57BL/6	M	6	30.1
WT C57BL/6	M	6	33
WT C57BL/6	M	6	30.3
WT C57BL/6	M	6	31.1
WT C57BL/6	M	6	33.3
WT C57BL/6	M	6	33.7
WT C57BL/6	M	6	31.2
WT C57BL/6	M	6	34.2
WT C57BL/6	M	6	31.7
WT C57BL/6	M	6	25.6
WT C57BL/6	M	6	34.5
WT C57BL/6	M	6	30.6
WT C57BL/6	M	6	30.1
WT C57BL/6	M	6	32.9
WT C57BL/6	M	6	30.1
WT C57BL/6	M	6	31.5
WT C57BL/6	M	6	31.8
WT C57BL/6	M	6	35.1
TG-REG3A	M	6	25.8
TG-REG3A	M	6	27.3
TG-REG3A	M	6	28.4
TG-REG3A	M	6	32.6
TG-REG3A	M	6	34.9
TG-REG3A	M	6	33.2
TG-REG3A	M	6	32.1
TG-REG3A	M	6	30.3
TG-REG3A	M	6	34.8
TG-REG3A	M	6	34.1
TG-REG3A	M	6	32.9
TG-REG3A	M	6	28.4
TG-REG3A	M	6	25.3
TG-REG3A	M	6	27.1
TG-REG3A	M	6	32.5
TG-REG3A	M	6	30.1
TG-REG3A	M	6	29.8
TG-REG3A	M	6	31
TG-REG3A	M	6	30.2
TG-REG3A	M	6	33.9
TG-REG3A	M	6	34
TG-REG3A	M	6	33.1
TG-REG3A	M	6	31.3
TG-REG3A	M	6	30.2
TG-REG3A	M	6	35.3
TG-REG3A	M	6	34.4
TG-REG3A	M	6	33.6
WT C57BL/6	M	12	34
WT C57BL/6	M	12	28.9
WT C57BL/6	M	12	31.9
WT C57BL/6	M	12	33.1
WT C57BL/6	M	12	33.5
WT C57BL/6	M	12	36.3
WT C57BL/6	M	12	29.3
WT C57BL/6	M	12	35.3
WT C57BL/6	M	12	32.5
WT C57BL/6	M	12	34.4
WT C57BL/6	M	12	36.3
WT C57BL/6	M	12	31.3
WT C57BL/6	M	12	32.4
WT C57BL/6	M	12	36
WT C57BL/6	M	12	37
WT C57BL/6	M	12	36.9
WT C57BL/6	M	12	37.9
WT C57BL/6	M	12	35.7
WT C57BL/6	M	12	32.8
WT C57BL/6	M	12	37
WT C57BL/6	M	12	36.5
WT C57BL/6	M	12	42
WT C57BL/6	M	12	45.3
WT C57BL/6	M	12	37.7
WT C57BL/6	M	12	33.1
WT C57BL/6	M	12	29.6
WT C57BL/6	M	12	31
WT C57BL/6	M	12	32.2
WT C57BL/6	M	12	32.7
WT C57BL/6	M	12	32.2
WT C57BL/6	M	12	33.8
WT C57BL/6	M	12	32.9
WT C57BL/6	M	12	33.3
WT C57BL/6	M	12	35
WT C57BL/6	M	12	33
WT C57BL/6	M	12	28.6
WT C57BL/6	M	12	36.9
WT C57BL/6	M	12	31.9
WT C57BL/6	M	12	31.2
WT C57BL/6	M	12	37.1
WT C57BL/6	M	12	34
WT C57BL/6	M	12	32.7
WT C57BL/6	M	12	32.9
WT C57BL/6	M	12	42.5
WT C57BL/6	M	12	34
WT C57BL/6	M	12	41.8
WT C57BL/6	M	12	33.9
WT C57BL/6	M	12	37
TG-REG3A	M	12	36.4
TG-REG3A	M	12	41.4
TG-REG3A	M	12	41
TG-REG3A	M	12	43.1
TG-REG3A	M	12	40.6
TG-REG3A	M	12	39.5
TG-REG3A	M	12	32.7
TG-REG3A	M	12	42.7
TG-REG3A	M	12	48.9
TG-REG3A	M	12	42.3
TG-REG3A	M	12	39.8
TG-REG3A	M	12	36
TG-REG3A	M	12	38.1
TG-REG3A	M	12	36
TG-REG3A	M	12	41.5
TG-REG3A	M	12	35.3
TG-REG3A	M	12	33.6
TG-REG3A	M	12	35.1
TG-REG3A	M	12	36.4
TG-REG3A	M	12	39.9
TG-REG3A	M	12	35.3
TG-REG3A	M	12	31
TG-REG3A	M	12	30.8
TG-REG3A	M	12	35.8
TG-REG3A	M	12	33.9
TG-REG3A	M	12	34.6
TG-REG3A	M	12	27.2
TG-REG3A	M	12	37.3
TG-REG3A	M	12	32.9
TG-REG3A	M	12	36.4
TG-REG3A	M	12	37.9
TG-REG3A	M	12	39.2
TG-REG3A	M	12	34.7
TG-REG3A	M	12	32.2
TG-REG3A	M	12	37.2
TG-REG3A	M	12	30.8
TG-REG3A	M	12	34.1
TG-REG3A	M	12	35
TG-REG3A	M	12	39.1
TG-REG3A	M	12	36.3
TG-REG3A	M	12	36.3
TG-REG3A	M	12	36
TG-REG3A	M	12	39.5
TG-REG3A	M	12	34.1
TG-REG3A	M	12	36.8
TG-REG3A	M	12	31.9
TG-REG3A	M	12	30.1
TG-REG3A	M	12	21.2
TG-REG3A	M	12	33.5
TG-REG3A	M	12	37.5
TG-REG3A	M	12	30.3
TG-REG3A	M	12	38.7
TG-REG3A	M	12	39.4
TG-REG3A	M	12	48.7
TG-REG3A	M	12	28.2
TG-REG3A	M	12	39
TG-REG3A	M	12	30.9
TG-REG3A	M	12	40.6
TG-REG3A	M	12	43
TG-REG3A	M	12	49.6
TG-REG3A	M	12	36.2
TG-REG3A	M	12	39.1
TG-REG3A	M	12	42.5
TG-REG3A	M	12	35.7
TG-REG3A	M	12	33.6
TG-REG3A	M	12	34.9
TG-REG3A	M	12	34.7
TG-REG3A	M	12	32.5
TG-REG3A	M	12	37.5
TG-REG3A	M	12	48.8
TG-REG3A	M	12	48.5
TG-REG3A	M	12	34.6
TG-REG3A	M	12	40.5
TG-REG3A	M	12	39
TG-REG3A	M	12	40.4
TG-REG3A	M	12	44.2
TG-REG3A	M	12	29.8
TG-REG3A	M	12	31.3
TG-REG3A	M	12	35
TG-REG3A	M	12	35.6
TG-REG3A	M	12	37.6
TG-REG3A	M	12	42.6
TG-REG3A	M	12	36.2
TG-REG3A	M	12	34.8
TG-REG3A	M	12	34.7
TG-REG3A	M	12	37.1
TG-REG3A	M	12	46
TG-REG3A	M	12	39.5
TG-REG3A	M	12	34.3
TG-REG3A	M	12	25.6
TG-REG3A	M	12	29
TG-REG3A	M	12	37
TG-REG3A	M	12	26.2
TG-REG3A	M	12	27.3
TG-REG3A	M	12	31.7
TG-REG3A	M	12	31.4
TG-REG3A	M	12	29.6
TG-REG3A	M	12	39.4
TG-REG3A	M	12	36
TG-REG3A	M	12	31.9
TG-REG3A	M	12	33.1
TG-REG3A	M	12	37.4
TG-REG3A	M	12	35.3
TG-REG3A	M	12	38.7
WT C57BL/6	M	18	37
WT C57BL/6	M	18	31.2
WT C57BL/6	M	18	28
WT C57BL/6	M	18	35.6
WT C57BL/6	M	18	33.4
WT C57BL/6	M	18	43.1
WT C57BL/6	M	18	31
WT C57BL/6	M	18	38.9
WT C57BL/6	M	18	36.2
WT C57BL/6	M	18	37.8
WT C57BL/6	M	18	41.4
WT C57BL/6	M	18	33.4
WT C57BL/6	M	18	36.9
WT C57BL/6	M	18	38.8
WT C57BL/6	M	18	38
WT C57BL/6	M	18	36.7
WT C57BL/6	M	18	46
WT C57BL/6	M	18	42.9
WT C57BL/6	M	18	35.4
WT C57BL/6	M	18	27
WT C57BL/6	M	18	33.3
WT C57BL/6	M	18	47.6
WT C57BL/6	M	18	53.3
WT C57BL/6	M	18	41
WT C57BL/6	M	18	34.2
WT C57BL/6	M	18	28.3
WT C57BL/6	M	18	27.9
WT C57BL/6	M	18	31.6
WT C57BL/6	M	18	32.1
WT C57BL/6	M	18	34
WT C57BL/6	M	18	38.1
WT C57BL/6	M	18	33.4
WT C57BL/6	M	18	37.4
WT C57BL/6	M	18	38.8
WT C57BL/6	M	18	38
WT C57BL/6	M	18	32.3
WT C57BL/6	M	18	42.2
WT C57BL/6	M	18	36
WT C57BL/6	M	18	34.6
WT C57BL/6	M	18	37.6
WT C57BL/6	M	18	36.8
WT C57BL/6	M	18	34.7
WT C57BL/6	M	18	36.6
WT C57BL/6	M	18	49.3
WT C57BL/6	M	18	32.2
WT C57BL/6	M	18	48.9
WT C57BL/6	M	18	35
WT C57BL/6	M	18	38.8
TG-REG3A	M	18	32.2
TG-REG3A	M	18	38.4
TG-REG3A	M	18	48.4
TG-REG3A	M	18	48.7
TG-REG3A	M	18	41.3
TG-REG3A	M	18	52.2
TG-REG3A	M	18	35.6
TG-REG3A	M	18	44.3
TG-REG3A	M	18	54.9
TG-REG3A	M	18	35
TG-REG3A	M	18	36.7
TG-REG3A	M	18	40.1
TG-REG3A	M	18	42.8
TG-REG3A	M	18	42.8
TG-REG3A	M	18	41.5
TG-REG3A	M	18	27.4
TG-REG3A	M	18	30.9
TG-REG3A	M	18	43.3
TG-REG3A	M	18	53.6
TG-REG3A	M	18	46.9
TG-REG3A	M	18	31.5
TG-REG3A	M	18	42.5
TG-REG3A	M	18	38.7
TG-REG3A	M	18	44.3
TG-REG3A	M	18	38.4
TG-REG3A	M	18	36.1
TG-REG3A	M	18	37.4
TG-REG3A	M	18	35.5
TG-REG3A	M	18	42.1
TG-REG3A	M	18	37
TG-REG3A	M	18	34
TG-REG3A	M	18	37.2
TG-REG3A	M	18	32
TG-REG3A	M	18	36.7
TG-REG3A	M	18	34.1
TG-REG3A	M	18	34.2
TG-REG3A	M	18	29.4
TG-REG3A	M	18	35.1
TG-REG3A	M	18	35.6
TG-REG3A	M	18	40.5
TG-REG3A	M	18	43.4
TG-REG3A	M	18	43.9
TG-REG3A	M	18	30.5
TG-REG3A	M	18	38.8
TG-REG3A	M	18	30.7
TG-REG3A	M	18	30.9
TG-REG3A	M	18	34.5
TG-REG3A	M	18	41.9
TG-REG3A	M	18	37.4
TG-REG3A	M	18	27.5
TG-REG3A	M	18	34.5
TG-REG3A	M	18	42.7
TG-REG3A	M	18	34.8
TG-REG3A	M	18	35.6
TG-REG3A	M	18	34.6
TG-REG3A	M	18	31
TG-REG3A	M	18	21.5
TG-REG3A	M	18	29.6
TG-REG3A	M	18	36.8
TG-REG3A	M	18	32.5
TG-REG3A	M	18	39.3
TG-REG3A	M	18	38
TG-REG3A	M	18	36.9
TG-REG3A	M	18	35.9
TG-REG3A	M	18	36.8
TG-REG3A	M	18	32.3
TG-REG3A	M	18	33.8
TG-REG3A	M	18	30.6
TG-REG3A	M	18	33
TG-REG3A	M	18	31.4
TG-REG3A	M	18	32.7
TG-REG3A	M	18	38.2
TG-REG3A	M	18	50.2
TG-REG3A	M	18	46.8
TG-REG3A	M	18	32.6
TG-REG3A	M	18	41.3
TG-REG3A	M	18	36.4
TG-REG3A	M	18	40.1
TG-REG3A	M	18	41.1
TG-REG3A	M	18	26.8
TG-REG3A	M	18	29.1
TG-REG3A	M	18	35.4
TG-REG3A	M	18	34.1
TG-REG3A	M	18	35.5
TG-REG3A	M	18	39.2
TG-REG3A	M	18	37.5
TG-REG3A	M	18	34.9
TG-REG3A	M	18	30.1
TG-REG3A	M	18	35.6
TG-REG3A	M	18	51.5
TG-REG3A	M	18	34.9
TG-REG3A	M	18	34.5
TG-REG3A	M	18	25.8
TG-REG3A	M	18	27.9
TG-REG3A	M	18	39.6
TG-REG3A	M	18	30.4
TG-REG3A	M	18	32.6
TG-REG3A	M	18	40.5
TG-REG3A	M	18	34.8
TG-REG3A	M	18	32.1
TG-REG3A	M	18	33.9
TG-REG3A	M	18	37.2
TG-REG3A	M	18	33.4
TG-REG3A	M	18	37.9
WT C57BL/6	M	24	33.5
WT C57BL/6	M	24	35.6
WT C57BL/6	M	24	30.8
WT C57BL/6	M	24	29.8
WT C57BL/6	M	24	34.6
WT C57BL/6	M	24	30.1
WT C57BL/6	M	24	34.8
WT C57BL/6	M	24	34.6
WT C57BL/6	M	24	37.1
WT C57BL/6	M	24	33.8
WT C57BL/6	M	24	36.6
WT C57BL/6	M	24	37.2
WT C57BL/6	M	24	35.6
WT C57BL/6	M	24	33.4
WT C57BL/6	M	24	32.9
WT C57BL/6	M	24	28.7
WT C57BL/6	M	24	33
WT C57BL/6	M	24	42.6
WT C57BL/6	M	24	41.6
WT C57BL/6	M	24	35.5
WT C57BL/6	M	24	34.1
WT C57BL/6	M	24	28.1
WT C57BL/6	M	24	25.7
WT C57BL/6	M	24	27.1
WT C57BL/6	M	24	29.4
WT C57BL/6	M	24	34.9
WT C57BL/6	M	24	34.3
WT C57BL/6	M	24	29
WT C57BL/6	M	24	33.1
WT C57BL/6	M	24	37
WT C57BL/6	M	24	33.4
WT C57BL/6	M	24	30.3
WT C57BL/6	M	24	35
WT C57BL/6	M	24	34.1
WT C57BL/6	M	24	36.2
WT C57BL/6	M	24	37.6
WT C57BL/6	M	24	34.1
WT C57BL/6	M	24	30.7
WT C57BL/6	M	24	33.3
WT C57BL/6	M	24	31.1
WT C57BL/6	M	24	35.9
WT C57BL/6	M	24	45.5
WT C57BL/6	M	24	32.1
WT C57BL/6	M	24	34.2
TG-REG3A	M	24	35.3
TG-REG3A	M	24	28.9
TG-REG3A	M	24	31.4
TG-REG3A	M	24	32.1
TG-REG3A	M	24	25.9
TG-REG3A	M	24	44.9
TG-REG3A	M	24	23
TG-REG3A	M	24	39.2
TG-REG3A	M	24	31.2
TG-REG3A	M	24	44.6
TG-REG3A	M	24	29.9
TG-REG3A	M	24	32
TG-REG3A	M	24	33.4
TG-REG3A	M	24	36
TG-REG3A	M	24	40
TG-REG3A	M	24	38.6
TG-REG3A	M	24	39.9
TG-REG3A	M	24	38.3
TG-REG3A	M	24	27.9
TG-REG3A	M	24	25.4
TG-REG3A	M	24	31.9
TG-REG3A	M	24	34.1
TG-REG3A	M	24	35
TG-REG3A	M	24	35.8
TG-REG3A	M	24	32.3
TG-REG3A	M	24	32.7
TG-REG3A	M	24	29
TG-REG3A	M	24	33.4
TG-REG3A	M	24	32.3
TG-REG3A	M	24	33.8
TG-REG3A	M	24	24.9
TG-REG3A	M	24	33.6
TG-REG3A	M	24	31.7
TG-REG3A	M	24	33.1
TG-REG3A	M	24	35.4
TG-REG3A	M	24	33.2
TG-REG3A	M	24	24.6
TG-REG3A	M	24	32.7
TG-REG3A	M	24	27
TG-REG3A	M	24	20.5
TG-REG3A	M	24	34.1
TG-REG3A	M	24	36.8
TG-REG3A	M	24	27.3
TG-REG3A	M	24	32.1
TG-REG3A	M	24	37.7
TG-REG3A	M	24	31.8
TG-REG3A	M	24	31.6
TG-REG3A	M	24	33
TG-REG3A	M	24	19.5
TG-REG3A	M	24	28
TG-REG3A	M	24	37.8
TG-REG3A	M	24	34.6
TG-REG3A	M	24	32.1
TG-REG3A	M	24	26
TG-REG3A	M	24	32.3
TG-REG3A	M	24	36.9
TG-REG3A	M	24	41.4
TG-REG3A	M	24	38.7
TG-REG3A	M	24	36
TG-REG3A	M	24	24.4
TG-REG3A	M	24	35.1
TG-REG3A	M	24	33.3
TG-REG3A	M	24	35.8
TG-REG3A	M	24	36.4
TG-REG3A	M	24	34.8
TG-REG3A	M	24	30.9
TG-REG3A	M	24	28.5
TG-REG3A	M	24	34
TG-REG3A	M	24	16.6
TG-REG3A	M	24	22.2
TG-REG3A	M	24	31.3
TG-REG3A	M	24	26.1
TG-REG3A	M	24	31.9

## Sheet: Panel b and c
status	age (months)	fat/weight (%)	lean/weight (%)
TG REG3A	4	8.513	80.873
TG REG3A	4	12.313	78.825
TG REG3A	4	8.269	82.986
TG REG3A	4	9.772	80.752
TG REG3A	4	10.113	78.981
TG REG3A	4	11.284	79.49
TG REG3A	4	11.033	81.281
TG REG3A	4	10.003	81.425
WT C57BL/6	4	16.208	75.158
WT C57BL/6	4	12.305	79.723
WT C57BL/6	4	15.985	76.293
WT C57BL/6	4	14.630	76.907
WT C57BL/6	4	7.827	85.529
WT C57BL/6	4	9.783	81.612
WT C57BL/6	4	11.856	79.465
WT C57BL/6	4	13.063	77.432
TG REG3A	6	7.671	84.857
TG REG3A	6	16.118	76.299
TG REG3A	6	13.578	77.431
TG REG3A	6	11.285	79.11
TG REG3A	6	8.793	81.776
TG REG3A	6	8.434	83.149
TG REG3A	6	7.481	84.462
TG REG3A	6	7.842	83.395
WT C57BL/6	6	25.633	67.424
WT C57BL/6	6	34.088	59.987
WT C57BL/6	6	28.71	64.38
WT C57BL/6	6	29.814	63.539
WT C57BL/6	6	18.547	73.063
WT C57BL/6	6	18.263	72.547
WT C57BL/6	6	16.481	74.955
WT C57BL/6	6	24.867	67.636
TG REG3A	12	21.383	72.174
TG REG3A	12	24.318	68.804
TG REG3A	12	28.904	64.7
TG REG3A	12	22.17	69.12
TG REG3A	12	13.143	78.247
TG REG3A	12	14.459	76.4
TG REG3A	12	13.333	75.946
TG REG3A	12	9.634	81.057
WT C57BL/6	12	24.798	69.28
WT C57BL/6	12	35.497	58.455
WT C57BL/6	12	33.802	61.463
WT C57BL/6	12	34.55	60.41
WT C57BL/6	12	25.739	67.053
WT C57BL/6	12	28.831	63.992
WT C57BL/6	12	22.861	69.743
WT C57BL/6	12	37.168	55.769
TG REG3A	18	16.567	75.727
TG REG3A	18	19.205	72.452
TG REG3A	18	27.24	65.285
TG REG3A	18	22.95	69.421
TG REG3A	18	10.753	79.534
TG REG3A	18	11.803	79.356
TG REG3A	18	12.241	77.43
TG REG3A	18	9.474	81.375
WT C57BL/6	18	25.036	68.883
WT C57BL/6	18	15.487	78.505
WT C57BL/6	18	34.552	59.761
WT C57BL/6	18	30.91	62.524
WT C57BL/6	18	27.708	65.538
WT C57BL/6	18	33.067	59.904
WT C57BL/6	18	25.251	66.338
WT C57BL/6	18	34.343	58.947
TG REG3A	24	10.018	79.145
TG REG3A	24	9.36	78.939
TG REG3A	24	10.691	80.923
TG REG3A	24	8.381	80.117
TG REG3A	24	12.126	79.391
TG REG3A	24	8.583	80.452
TG REG3A	24	9.017	81.086
TG REG3A	24	6.748	84.203
WT C57BL/6	24	7.658	81.224
WT C57BL/6	24	31.281	59.372
WT C57BL/6	24	18.453	72.694
WT C57BL/6	24	4.221	87.639
WT C57BL/6	24	17.223	74.816
WT C57BL/6	24	21.622	72.687
WT C57BL/6	24	14.448	77.938

## Sheet: Panel d
Cumulative food intake (g/kg per mouse)
Time	WT C57BL/6	WT C57BL/6	WT C57BL/6	WT C57BL/6	WT C57BL/6	WT C57BL/6	WT C57BL/6	TG REG3A	TG REG3A	TG REG3A	TG REG3A	TG REG3A	TG REG3A
05:00:00 PM	0.29	0	0.65	0	0.21	0.1	0	0.09	0	0.09	5.59	0.1	0
05:40:00 PM	0.48	0.08	1.27	0.28	0.21	0.1	0	0.09	0	3.56	5.59	1.64	3.03
06:20:00 PM	0.58	1.77	4.17	1.04	0.21	1.78	0	9.94	0	6.28	12.14	8.16	3.31
07:00:00 PM	0.58	1.77	5.71	1.04	0.21	2.4	0	9.94	0	11.13	16.27	8.16	9.46
07:40:00 PM	0.58	4.49	8.24	5.16	0.21	4.15	0	9.94	2.63	14.97	26.41	13.39	12.61
08:20:00 PM	0.68	4.57	10.52	9.08	0.84	11.15	0	15.87	6.05	19.94	26.51	26.38	21.02
09:00:00 PM	0.68	8.94	15.25	13.77	7.39	18.64	0	24.72	9.21	32.84	36.34	34.28	23.03
09:40:00 PM	4.57	12.34	19.41	19.21	12.4	26.34	50.31	39.88	17.6	50.03	47.59	39.47	32.01
10:20:00 PM	6.75	18.6	24.14	20.92	13.97	34.98	54.3	39.97	17.6	57.81	47.69	46.45	39.11
11:00:00 PM	18.3	23.84	31.3	28.04	21.88	45.47	54.4	42.39	24.38	68	55.69	75.33	50.1
11:40:00 PM	19.9	34.62	31.3	31.49	25.44	53.48	54.4	50.96	29.74	86.81	65.53	75.33	53.15
12:20:00 AM	21.9	34.62	36.11	34.49	29.16	60.77	55.91	54.94	34.64	86.81	74.1	75.33	56.85
01:00:00 AM	28.3	37.22	36.11	34.49	35.75	65.68	64.57	82.55	39.34	86.81	82	80.26	57.29
01:40:00 AM	33.15	39.95	41.36	54.18	39.06	65.68	64.57	82.64	40.03	86.81	93.93	80.36	70.86
02:20:00 AM	36.78	44.44	41.36	54.18	40.84	65.99	72.47	82.64	43.06	94.75	94.03	80.36	88.38
03:00:00 AM	42.28	46.36	46.08	54.18	44.08	78.05	74.78	82.64	51.18	104.88	100.51	93.55	88.38
03:40:00 AM	42.28	52.78	56.51	54.18	46.59	78.05	96.22	82.64	51.18	110.66	110.51	113.06	88.38
04:20:00 AM	46.3	52.78	56.51	54.18	46.59	106.59	96.22	82.73	56.05	117.5	114.75	113.06	93.79
05:00:00 AM	46.4	52.78	56.51	54.18	63.66	106.79	96.22	86.96	56.05	120.03	114.75	113.06	101.72
05:40:00 AM	54.86	58.91	56.51	54.18	63.66	106.79	96.22	87.05	66.35	123.94	123.83	113.06	101.72
06:20:00 AM	54.86	61.27	56.6	54.27	63.66	108.85	102.82	95.99	70.63	130.88	131.53	113.52	105.41
07:00:00 AM	55.34	65.56	62.87	55.03	63.66	108.85	104.91	96.24	71.12	136.56	131.53	113.52	105.41
07:40:00 AM	57.81	70.81	64.69	55.41	63.66	108.85	105.12	102.86	73.98	136.56	133.36	113.52	105.41
08:20:00 AM	59.26	72.65	64.69	55.7	63.66	108.85	109.9	102.86	73.98	136.84	133.36	113.52	110.25
09:00:00 AM	59.36	73.09	67.93	57.66	63.66	108.85	112.82	109.07	78.45	143.13	133.36	113.52	110.25
09:40:00 AM	60.77	73.17	67.93	57.66	63.66	108.85	136.56	109.25	78.45	150.41	133.36	113.52	110.25
10:20:00 AM	60.77	75.38	70.68	57.66	63.66	108.85	136.87	109.25	78.45	150.41	133.36	113.52	110.25
11:00:00 AM	64.02	75.53	70.68	58.61	63.66	108.85	136.87	109.25	78.45	150.41	134.41	113.52	110.25
11:40:00 AM	66.4	75.53	70.68	58.67	63.97	108.85	136.87	109.25	98.32	150.41	134.41	113.52	110.25
12:20:00 PM	66.59	79.38	73.86	58.67	63.97	108.85	136.87	114.38	98.42	150.41	134.41	113.52	110.25
01:00:00 PM	70.19	81.22	73.86	58.67	63.97	110.63	136.87	114.38	98.42	150.41	134.41	119.93	110.25
01:40:00 PM	70.39	81.22	76.39	58.67	63.97	110.63	136.87	114.38	98.42	152.75	138.54	119.93	110.25
02:20:00 PM	70.48	81.22	76.39	60.85	64.39	110.63	136.87	114.38	98.42	157.34	138.54	126.35	110.25
03:00:00 PM	73.25	93.32	76.39	61.3	64.39	110.63	136.87	114.38	98.42	157.34	143.56	126.91	110.25
03:40:00 PM	73.25	93.32	78.36	61.3	64.39	110.63	136.87	114.38	98.42	163.22	143.56	146.68	114.04
04:20:00 PM	73.25	93.32	79.75	61.3	67.74	110.63	136.87	131.27	98.42	170.63	151.56	146.68	114.04
05:00:00 PM	76.69	93.32	79.75	61.3	67.94	112.09	136.87	131.27	98.42	170.63	153.39	146.68	119.65
05:40:00 PM	76.88	93.97	89.44	63.83	67.94	112.09	136.87	131.27	98.42	189.91	157.63	146.68	124.17
06:20:00 PM	77.07	96.21	89.54	65.44	67.94	113.76	140.76	131.27	100.39	189.91	163.9	149.18	131.85
07:00:00 PM	77.81	98.94	89.54	67.41	69.69	119.27	181.07	131.27	100.49	189.91	163.9	158.22	132.9
07:40:00 PM	80.29	102.34	89.63	71.8	72.93	123.62	181.37	131.27	105.76	189.91	184.98	169.21	145.22
08:20:00 PM	82.03	103.95	95.43	75.47	74.91	130.84	181.37	135.59	106.05	193.06	184.98	183.16	152.9
09:00:00 PM	84.41	108.52	103.61	79.4	82.09	145.51	181.37	143.54	112.24	205.97	193.86	190.49	161.69
09:40:00 PM	91.54	117.32	113.77	81.11	86.48	150.07	231.68	146.49	115.26	213.84	202.07	204.97	170.32
10:20:00 PM	93.63	121.53	123.02	84.56	89.9	152.37	231.89	152.2	124.34	229.38	207.25	213.95	181.02
11:00:00 PM	99.36	132.75	124.29	86.8	90.42	161.74	231.89	155.62	124.44	238.81	216.61	232.43	188.6
11:40:00 PM	121.45	136.44	128.92	89.62	93.45	166.31	231.89	174.38	131.41	239.94	216.61	246.28	197.32
12:20:00 AM	121.45	144.78	148.58	92.82	100.21	175.68	231.89	174.38	137.17	251.34	242.14	246.91	203.76
01:00:00 AM	121.45	146.1	148.67	95.44	100.31	179.09	231.89	174.38	141.68	259.13	242.14	264.8	210.86
01:40:00 AM	121.45	146.1	148.67	98.07	104.6	182.54	231.89	177.27	174.14	265	242.14	264.8	214.55
02:20:00 AM	121.45	147.87	148.67	99.46	107.63	198.47	231.89	186.55	174.14	265	249.56	264.8	218.06
03:00:00 AM	127.75	150.62	148.67	103.61	111.46	199.3	231.89	186.74	174.14	271.19	249.56	264.8	219.2
03:40:00 AM	132.32	161.53	155.12	107.82	112.2	199.3	231.89	207.14	174.14	279.97	269.39	273.39	225.25
04:20:00 AM	142.12	161.53	155.12	107.82	119.83	203.14	231.89	207.14	174.14	287.66	269.39	274.77	227.32
05:00:00 AM	142.32	161.53	156.11	125.54	119.93	213.55	236.67	207.14	174.14	302.34	269.39	284.47	238.15
05:40:00 AM	152.32	167.38	162.93	130.03	124.81	239.48	238.18	207.14	174.14	302.81	269.39	292.01	238.79
06:20:00 AM	152.51	173.27	162.93	131.08	128.36	239.48	246.05	207.14	174.14	304.5	276.92	296.32	242.58
07:00:00 AM	170.32	179.77	171.36	134.34	134.49	251.53	251.65	214.78	174.14	313.94	276.92	296.32	246.08
07:40:00 AM	170.32	188.57	171.45	136.11	134.6	251.53	251.65	215.53	178.16	318.16	276.92	309.87	247.61
08:20:00 AM	170.32	189.09	171.45	138.92	134.6	251.53	255.05	215.53	178.26	321.78	276.92	309.97	252.93
09:00:00 AM	171.74	196.75	171.45	158.35	134.7	251.53	259.55	220.93	183.06	323.94	276.92	309.97	252.93
09:40:00 AM	175.66	196.75	171.45	158.35	134.7	251.53	259.73	221.4	183.06	323.94	276.92	309.97	252.93
10:20:00 AM	177.07	196.75	184.88	158.35	134.7	251.53	262.13	221.4	183.06	323.94	276.92	309.97	252.93
11:00:00 AM	177.27	197.64	184.88	158.35	134.7	251.53	263.64	221.4	183.06	330.22	276.92	309.97	252.93
11:40:00 AM	177.94	198.47	184.88	158.35	136.48	251.53	263.85	227.61	183.06	330.22	276.92	309.97	252.93
12:20:00 PM	181.93	201.48	184.88	161.61	136.48	251.53	277.01	227.61	183.06	330.22	284.14	309.97	252.93
01:00:00 PM	182.7	204.08	184.88	162.47	136.48	251.53	277.32	227.61	184.64	337.78	284.14	309.97	254.52
01:40:00 PM	183.86	204.13	184.88	162.47	138.68	251.53	277.32	227.61	185.03	337.78	284.14	309.97	259.46
02:20:00 PM	186.98	211.3	184.97	164.15	138.78	251.53	277.32	227.61	185.3	344.25	291.19	309.97	259.46
03:00:00 PM	187.07	211.45	184.97	185.82	138.78	251.53	277.32	230.5	186.48	344.34	291.19	309.97	259.46
03:40:00 PM	187.17	211.45	184.97	185.92	138.78	251.53	277.32	230.5	186.68	353.22	297.25	311.51	263.54
04:20:00 PM	191.09	213.45	186.79	185.92	139.51	251.53	282.2	233.57	186.97	353.22	297.25	313.45	270.54
05:00:00 PM	191.19	216.1	186.98	185.92	139.51	251.53	282.2	234.01	188.55	353.22	301.19	321.97	280.96
05:40:00 PM	198.14	221.04	187.87	185.92	139.93	251.53	287.59	241.58	194.8	366.5	301.19	321.97	281.05
06:20:00 PM	198.33	221.12	187.96	185.92	141.88	251.53	289.79	242.05	195	366.5	314.03	325.43	286.24
07:00:00 PM	198.52	224.08	188.15	191.52	143.55	251.53	294.09	242.14	197.73	366.5	314.03	325.53	292.42
07:40:00 PM	203.57	225.32	191.7	198.83	150.77	259.76	298.49	247.73	198.32	372.59	318.54	334.87	299.33
08:20:00 PM	229.68	233.01	197.69	212.82	150.87	274.84	307.87	248.07	204.28	372.88	324.81	340.46	310.61
09:00:00 PM	229.68	236.34	201.48	219.65	155.75	293.69	318.93	272.8	220.43	389.53	337.63	353.65	318.18
09:40:00 PM	229.68	247.25	212.28	219.75	159.62	294.22	344.4	274.07	230.79	396.63	343.9	372.17	330.51
10:20:00 PM	229.74	249.17	224.78	226.77	163.55	297.74	344.78	274.07	264.08	406.06	351.69	382.17	339.01
11:00:00 PM	236.62	254.34	228.24	246.93	167.63	301.18	344.78	274.07	264.18	416.19	355.46	399.67	339.01
11:40:00 PM	246.62	260.62	247.47	246.93	170.24	314.08	344.78	274.07	267.89	418.41	362.78	399.67	342.61
12:20:00 AM	251.77	264.75	247.47	246.93	172.54	314.08	362.65	280.65	267.89	428.63	393.59	405.43	349.43
01:00:00 AM	283.09	268	247.47	246.93	173.66	340.84	362.65	280.93	276.97	435.53	393.59	413.32	357.48
01:40:00 AM	283.28	286.08	247.47	246.93	175.12	341.05	362.65	312.42	276.97	442.19	393.59	413.32	364.3
02:20:00 AM	283.28	286.08	253.27	246.93	179.72	341.05	366.74	312.58	285.99	452.19	393.59	423.49	368.09
03:00:00 AM	283.28	286.08	253.27	251.04	179.83	341.05	369.93	316.46	292.53	456.41	401.22	423.49	368.09
03:40:00 AM	284.24	286.08	264.54	254.05	183.76	369.55	375.64	316.46	294.31	459.31	401.22	435.76	378.54
04:20:00 AM	284.24	286.08	264.54	258.92	187.32	369.97	378.14	316.46	295.2	463.88	411.15	436.94	378.54
05:00:00 AM	288.07	287.48	267.81	283.96	188.99	373.94	395.91	316.46	305.86	463.88	411.15	449.05	385.54
05:40:00 AM	294.92	291.48	271.6	283.96	191.6	373.94	396.12	316.46	305.86	472.22	418.17	453.98	385.54
06:20:00 AM	294.92	298.57	271.6	283.96	195.12	377.04	397.59	316.46	332.66	487.56	418.17	453.98	388.95
07:00:00 AM	307.68	301.66	281.67	287.82	195.33	381.53	402.2	322.42	332.66	488.03	426.37	465.16	390.64
07:40:00 AM	307.68	303.74	287.47	287.82	198.57	381.53	402.68	324.41	332.66	488.03	426.37	465.16	398.69
08:20:00 AM	307.68	305.3	287.47	290.92	198.68	381.53	406.08	324.41	332.66	488.03	431.76	465.36	398.69
09:00:00 AM	307.68	308.6	290.28	290.92	198.68	381.53	406.08	324.41	332.66	488.03	431.76	465.36	398.69
09:40:00 AM	307.68	308.6	290.83	290.92	199.83	381.53	408.38	342.8	332.66	491.19	452	465.36	410.92
10:20:00 AM	309.2	311.71	290.83	290.92	199.83	381.53	412.37	347.24	332.66	491.28	452	465.36	410.92
11:00:00 AM	312.15	311.71	290.83	290.92	200.98	381.53	412.58	347.24	332.66	495.22	452	465.36	410.92
11:40:00 AM	314.15	311.71	293.36	290.92	201.18	381.53	412.58	358.14	332.66	495.5	452	465.36	413.47
12:20:00 PM	314.92	327.43	295.65	292.41	201.18	381.53	416.56	362.11	332.66	501.59	452	465.36	413.47
01:00:00 PM	319.87	327.43	295.65	292.59	202.23	385.47	420.96	362.11	335.1	507.19	452	465.36	413.57
01:40:00 PM	319.97	327.43	303.55	292.59	202.23	385.47	421.55	362.11	335.1	507.84	457.69	465.36	413.66
02:20:00 PM	322.06	327.43	303.55	297.37	203.8	385.47	425.84	394.13	335.1	526.94	457.69	466.18	413.85
03:00:00 PM	322.15	327.43	303.55	301.58	203.9	388.5	425.84	394.13	341.28	526.94	462.1	466.25	419.9
03:40:00 PM	326.08	327.43	303.55	301.77	205.02	388.82	429.24	394.13	343.91	526.94	462.1	469.93	420.38
04:20:00 PM	326.24	327.74	306.7	301.77	205.12	388.82	429.24	394.13	344.01	526.94	469.53	475.33	423.98
05:00:00 PM	326.24	330.23	306.7	320.54	205.96	388.82	432.03	398.66	352.83	530.59	469.53	487.17	424.46
05:40:00 PM	330.06	330.23	306.7	320.54	206.17	388.82	443.92	399.19	352.83	530.59	476.27	487.7	428.82
06:20:00 PM	356.08	333.4	311.51	320.54	206.79	388.82	443.92	399.19	361.91	535.81	484.07	490.26	447.29
07:00:00 PM	356.27	333.4	311.6	327.66	210.45	394.63	448.11	428.79	361.91	546.38	484.17	496.05	447.39
07:40:00 PM	356.37	338.08	316.79	339.08	229.83	406.2	461.37	428.79	364.18	551.72	487.93	498.78	451.85
08:20:00 PM	356.37	344.7	329.57	344.62	230.35	417.42	482.16	428.79	369.24	555.28	493.05	500	457.99
09:00:00 PM	356.37	346.26	335.09	353.45	230.45	437.21	482.85	432.2	395.16	565.84	521.29	514.84	470.51
09:40:00 PM	361.61	355.48	356.42	353.51	234.11	437.32	484.74	433.29	395.16	575.56	521.29	521.32	472.2
10:20:00 PM	368.94	370.86	356.42	361.96	234.22	444.29	494.64	439.69	397.24	577.91	521.46	534.8	498.73
11:00:00 PM	391.13	370.86	365.12	375.38	258.68	450.84	498.93	450.43	408.78	578.19	531.49	544.05	498.73
11:40:00 PM	391.13	376.39	365.12	375.57	258.99	457.6	508.38	479.22	419.14	589.13	536.2	557.7	499.01
12:20:00 AM	397.2	379.4	368.77	376.11	259.09	457.6	515.19	479.22	427.76	597.66	555.76	564.57	500.61
01:00:00 AM	400.55	385.97	377.65	382.88	259.09	477.39	521.27	479.22	432.57	611.59	557.12	575.76	507.07
01:40:00 AM	409.04	392.94	379.38	382.88	259.2	477.39	521.99	482.64	439.8	613.47	557.12	585	508.28
02:20:00 AM	431.13	396.55	383.27	401.42	259.41	477.39	538.35	490.59	447.83	613.47	565.22	596.84	512.83
03:00:00 AM	431.13	400.68	385.09	401.42	259.72	481.53	539.24	490.59	451.05	613.47	574.64	604.97	520.7
03:40:00 AM	431.13	403.12	393.98	401.42	274.84	481.74	539.24	490.59	477.17	613.47	574.64	604.97	524.3
04:20:00 AM	431.13	408.36	396.7	401.71	279.09	492.06	542.65	504.75	477.37	621.97	580.64	620.92	526.21
05:00:00 AM	431.13	416.39	396.7	409.97	285.89	496.2	545.33	504.75	477.37	626.38	590.95	621.12	529.62
05:40:00 AM	436.17	416.39	400.52	414.46	304.11	504.22	550.93	524.41	477.37	633.19	591.05	640.89	537.36
06:20:00 AM	440.64	424	404.88	415.22	307.67	507.04	593.75	524.41	477.37	647.22	591.05	645.66	547.99
07:00:00 AM	445.24	428.29	415.22	423.54	322.44	507.14	593.75	524.41	480.69	648.91	599.53	645.66	547.99
07:40:00 AM	445.88	447.64	421.82	423.54	322.44	514.22	593.75	524.41	482.57	648.91	599.53	645.66	547.99

## Sheet: Panel e
Mean food efficency (mgX10⁻4 / kJ)
status	age	weight	Food ingested (mg/D)
WT C57BL/6	6	31.1	3.8
WT C57BL/6	6	38.5	4.66
WT C57BL/6	6	32.4	3.3
WT C57BL/6	6	31.6	4
WT C57BL/6	6	27.4	3.9
WT C57BL/6	6	29.1	3.4
WT C57BL/6	12	33.6	4.5
WT C57BL/6	12	47.7	4.4
WT C57BL/6	12	40.4	4.7
WT C57BL/6	12	44.6	5
WT C57BL/6	12	36	5
WT C57BL/6	12	34.6	5
TG REG3A	6	32	3.7
TG REG3A	6	30	2.8
TG REG3A	6	32	5.9
TG REG3A	6	30	3.9
TG REG3A	6	29	4.9
TG REG3A	6	30	4.8
TG REG3A	12	38	2.2
TG REG3A	12	36.8	4.4
TG REG3A	12	43.7	4.6
TG REG3A	12	30	4.37
TG REG3A	12	32	5.1
TG REG3A	12	27.9	4

## Sheet: Panel f
status	feces production / 24h (g)
WT C57BL/6	1.02655
WT C57BL/6	1.0565725
WT C57BL/6	1.010525
TG REG3A	1.030375
TG REG3A	0.93935
TG REG3A	0.91275

## Sheet: Panel g
status	Intestinal absorption (%)
WT C57BL/6	76.6510251627062
WT C57BL/6	72.9777718360072
WT C57BL/6	74.8065809394577
TG REG3A	74.6911983233323
TG REG3A	71.118856763756
TG REG3A	63.2403240401069

## Sheet: Panel h
status	fecal energy output (kCal)
WT C57BL/6	2.87
WT C57BL/6	2.87
WT C57BL/6	3.3
TG REG3A	3.56
TG REG3A	2.87
TG REG3A	3.26

## Sheet: Panel i
Locomotor activity (Beam breaks X 10³)
period	status	value
Night	WT C57BL/6	19577.83
Day	WT C57BL/6	7719.17
Night	WT C57BL/6	18772.83
Day	WT C57BL/6	8071
Night	WT C57BL/6	15714.33
Day	WT C57BL/6	7593.17
Night	WT C57BL/6	14670
Night	TG REG3A	28285.86
Day	TG REG3A	6884.71
Night	TG REG3A	17436.29
Day	TG REG3A	6378.29
Night	TG REG3A	19114.86
Day	TG REG3A	8052.86
Night	TG REG3A	19659.57

## Sheet: Panel j
Energy expenditure (kCal/h)
time	WT C57BL/6	WT C57BL/6	WT C57BL/6	WT C57BL/6	WT C57BL/6	WT C57BL/6	TG REG3A	TG REG3A	TG REG3A	TG REG3A	TG REG3A	TG REG3A	TG REG3A
05:00:00 PM	0.23	0.29	0.27	0.26	0.21	0.22	0.26	0.3	0.24	0.33	0.27	0.2	0.24
05:40:00 PM	0.208	0.251	0.257	0.243	0.294	0.242	0.218	0.214	0.319	0.238	0.276	0.324	0.292
06:20:00 PM	0.277	0.283	0.273	0.244	0.223	0.232	0.355	0.193	0.226	0.345	0.257	0.324	0.333
07:00:00 PM	0.251	0.26	0.269	0.246	0.261	0.226	0.293	0.267	0.222	0.265	0.227	0.364	0.353
07:40:00 PM	0.24	0.26	0.26	0.35	0.36	0.34	0.27	0.24	0.24	0.29	0.4	0.33	0.38
08:20:00 PM	0.29	0.32	0.28	0.28	0.34	0.22	0.37	0.37	0.32	0.33	0.34	0.39	0.38
09:00:00 PM	0.32	0.28	0.27	0.31	0.26	0.25	0.33	0.34	0.38	0.26	0.27	0.4	0.31
09:40:00 PM	0.25	0.37	0.25	0.33	0.36	0.28	0.29	0.33	0.3	0.33	0.26	0.44	0.4
10:20:00 PM	0.29	0.27	0.27	0.31	0.32	0.4	0.28	0.27	0.27	0.38	0.37	0.41	0.42
11:00:00 PM	0.36	0.39	0.31	0.33	0.38	0.26	0.28	0.24	0.36	0.36	0.35	0.42	0.4
11:40:00 PM	0.261	0.348	0.264	0.226	0.323	0.299	0.314	0.239	0.317	0.315	0.312	0.379	0.305
12:20:00 AM	0.312	0.278	0.312	0.343	0.316	0.355	0.29	0.357	0.253	0.29	0.268	0.423	0.313
01:00:00 AM	0.24	0.31	0.24	0.2	0.31	0.39	0.33	0.32	0.27	0.39	0.27	0.36	0.37
01:40:00 AM	0.254	0.3	0.25	0.281	0.295	0.235	0.318	0.228	0.279	0.353	0.344	0.331	0.419
02:20:00 AM	0.319	0.355	0.235	0.249	0.232	0.311	0.253	0.226	0.391	0.326	0.204	0.226	0.403
03:00:00 AM	0.252	0.269	0.234	0.203	0.328	0.225	0.311	0.235	0.309	0.293	0.349	0.247	0.396
03:40:00 AM	0.226	0.239	0.321	0.354	0.234	0.267	0.25	0.241	0.328	0.336	0.36	0.38	0.258
04:20:00 AM	0.269	0.27	0.231	0.18	0.371	0.279	0.313	0.28	0.231	0.321	0.239	0.286	0.401
05:00:00 AM	0.23	0.27	0.26	0.31	0.27	0.26	0.39	0.2	0.3	0.25	0.29	0.23	0.39
05:40:00 AM	0.234	0.308	0.247	0.185	0.314	0.344	0.229	0.315	0.238	0.382	0.253	0.38	0.248
06:20:00 AM	0.257	0.26	0.244	0.333	0.319	0.304	0.309	0.22	0.27	0.364	0.36	0.25	0.374
07:00:00 AM	0.227	0.257	0.307	0.224	0.271	0.225	0.253	0.271	0.283	0.263	0.207	0.189	0.235
07:40:00 AM	0.312	0.422	0.281	0.186	0.247	0.245	0.336	0.242	0.245	0.337	0.299	0.343	0.274
08:20:00 AM	0.316	0.253	0.236	0.25	0.257	0.324	0.218	0.193	0.237	0.248	0.223	0.187	0.32
09:00:00 AM	0.225	0.261	0.221	0.191	0.263	0.307	0.355	0.315	0.247	0.249	0.287	0.245	0.234
09:40:00 AM	0.225	0.275	0.222	0.209	0.245	0.229	0.266	0.22	0.322	0.319	0.217	0.204	0.25
10:20:00 AM	0.245	0.257	0.235	0.19	0.223	0.238	0.235	0.186	0.191	0.24	0.225	0.193	0.253
11:00:00 AM	0.28	0.241	0.205	0.262	0.244	0.249	0.227	0.195	0.307	0.232	0.203	0.261	0.285
11:40:00 AM	0.231	0.269	0.219	0.215	0.236	0.21	0.232	0.2	0.194	0.249	0.227	0.199	0.231
12:20:00 PM	0.239	0.251	0.25	0.208	0.226	0.229	0.333	0.195	0.216	0.242	0.212	0.183	0.227
01:00:00 PM	0.248	0.313	0.222	0.19	0.315	0.207	0.238	0.209	0.24	0.271	0.349	0.201	0.306
01:40:00 PM	0.3	0.27	0.279	0.221	0.223	0.256	0.225	0.221	0.205	0.243	0.226	0.317	0.236
02:20:00 PM	0.252	0.285	0.248	0.181	0.198	0.262	0.217	0.203	0.247	0.251	0.308	0.236	0.212
03:00:00 PM	0.236	0.325	0.232	0.262	0.227	0.211	0.25	0.228	0.214	0.294	0.229	0.231	0.269
03:40:00 PM	0.228	0.297	0.219	0.196	0.193	0.262	0.205	0.22	0.24	0.239	0.276	0.212	0.248
04:20:00 PM	0.218	0.449	0.226	0.208	0.201	0.219	0.283	0.196	0.272	0.306	0.248	0.216	0.239
05:00:00 PM	0.243	0.299	0.229	0.194	0.236	0.326	0.232	0.234	0.244	0.244	0.226	0.327	0.272
05:40:00 PM	0.233	0.265	0.274	0.207	0.221	0.21	0.266	0.202	0.33	0.251	0.266	0.24	0.312
06:20:00 PM	0.24	0.282	0.243	0.209	0.28	0.233	0.234	0.306	0.228	0.249	0.33	0.224	0.327
07:00:00 PM	0.279	0.319	0.23	0.215	0.306	0.305	0.238	0.196	0.282	0.262	0.29	0.327	0.333
07:40:00 PM	0.24	0.29	0.274	0.319	0.317	0.274	0.259	0.294	0.256	0.339	0.393	0.297	0.351
08:20:00 PM	0.251	0.349	0.334	0.205	0.308	0.259	0.342	0.255	0.3	0.327	0.348	0.355	0.354
09:00:00 PM	0.25	0.31	0.28	0.21	0.35	0.3	0.28	0.23	0.32	0.33	0.37	0.32	0.35
09:40:00 PM	0.36	0.36	0.32	0.3	0.36	0.25	0.26	0.24	0.29	0.32	0.32	0.32	0.37
10:20:00 PM	0.26	0.29	0.38	0.2	0.28	0.25	0.35	0.3	0.34	0.27	0.37	0.38	0.38
11:00:00 PM	0.3	0.37	0.3	0.27	0.28	0.23	0.35	0.23	0.28	0.3	0.35	0.32	0.4
11:40:00 PM	0.29	0.27	0.26	0.19	0.32	0.26	0.26	0.26	0.27	0.27	0.34	0.19	0.33
12:20:00 AM	0.24	0.4	0.29	0.33	0.24	0.25	0.27	0.33	0.37	0.36	0.3	0.34	0.35
01:00:00 AM	0.34	0.28	0.26	0.19	0.37	0.24	0.24	0.25	0.4	0.33	0.29	0.42	0.35
01:40:00 AM	0.25	0.32	0.28	0.34	0.31	0.33	0.33	0.3	0.37	0.3	0.31	0.33	0.35
02:20:00 AM	0.31	0.38	0.24	0.35	0.22	0.24	0.4	0.23	0.33	0.34	0.37	0.22	0.37
03:00:00 AM	0.36	0.27	0.28	0.2	0.32	0.23	0.25	0.28	0.32	0.29	0.26	0.22	0.39
03:40:00 AM	0.26	0.3	0.33	0.19	0.23	0.29	0.24	0.2	0.35	0.29	0.31	0.31	0.34
04:20:00 AM	0.35	0.32	0.25	0.29	0.33	0.24	0.24	0.2	0.32	0.29	0.25	0.23	0.33
05:00:00 AM	0.28	0.25	0.23	0.2	0.2	0.35	0.39	0.21	0.3	0.28	0.3	0.32	0.37
05:40:00 AM	0.31	0.32	0.29	0.39	0.33	0.24	0.23	0.22	0.28	0.29	0.28	0.39	0.35
06:20:00 AM	0.25	0.34	0.27	0.35	0.24	0.27	0.23	0.22	0.3	0.3	0.31	0.23	0.27
07:00:00 AM	0.238	0.366	0.239	0.337	0.305	0.339	0.335	0.212	0.27	0.334	0.234	0.191	0.274
07:40:00 AM	0.3	0.38	0.22	0.33	0.23	0.25	0.23	0.19	0.24	0.24	0.2	0.22	0.31
08:20:00 AM	0.3	0.29	0.25	0.21	0.21	0.23	0.23	0.19	0.24	0.32	0.29	0.19	0.28
09:00:00 AM	0.25	0.31	0.24	0.21	0.21	0.26	0.34	0.23	0.3	0.24	0.23	0.22	0.27
09:40:00 AM	0.22	0.29	0.21	0.23	0.22	0.25	0.23	0.19	0.22	0.35	0.26	0.18	0.26
10:20:00 AM	0.22	0.3	0.25	0.21	0.21	0.32	0.22	0.25	0.22	0.24	0.22	0.17	0.26
11:00:00 AM	0.28	0.33	0.24	0.25	0.22	0.23	0.22	0.2	0.3	0.27	0.24	0.19	0.27
11:40:00 AM	0.26	0.33	0.23	0.22	0.21	0.23	0.34	0.19	0.22	0.22	0.24	0.18	0.25
12:20:00 PM	0.24	0.32	0.3	0.21	0.2	0.22	0.23	0.19	0.22	0.29	0.27	0.17	0.26
01:00:00 PM	0.24	0.3	0.25	0.21	0.2	0.24	0.23	0.2	0.32	0.24	0.25	0.18	0.29
01:40:00 PM	0.3	0.26	0.29	0.21	0.29	0.23	0.19	0.2	0.21	0.24	0.22	0.23	0.29
02:20:00 PM	0.25	0.3	0.25	0.23	0.27	0.25	0.23	0.19	0.31	0.3	0.22	0.19	0.27
03:00:00 PM	0.25	0.29	0.22	0.2	0.22	0.24	0.29	0.24	0.22	0.24	0.21	0.17	0.26
03:40:00 PM	0.24	0.3	0.22	0.23	0.24	0.23	0.23	0.21	0.31	0.23	0.29	0.17	0.28
04:20:00 PM	0.32	0.28	0.29	0.21	0.2	0.23	0.29	0.2	0.25	0.25	0.25	0.18	0.3
05:00:00 PM	0.25	0.37	0.24	0.25	0.18	0.24	0.22	0.23	0.23	0.24	0.26	0.26	0.34
05:40:00 PM	0.23	0.35	0.34	0.21	0.22	0.23	0.22	0.22	0.26	0.24	0.22	0.17	0.28
06:20:00 PM	0.25	0.3	0.26	0.22	0.23	0.26	0.24	0.22	0.25	0.29	0.24	0.22	0.33
07:00:00 PM	0.228	0.294	0.301	0.249	0.251	0.29	0.216	0.241	0.225	0.251	0.284	0.248	0.365
07:40:00 PM	0.31	0.28	0.26	0.24	0.36	0.26	0.22	0.24	0.29	0.32	0.35	0.19	0.36
08:20:00 PM	0.26	0.43	0.29	0.27	0.29	0.35	0.21	0.27	0.34	0.31	0.32	0.41	0.36
09:00:00 PM	0.28	0.33	0.28	0.28	0.3	0.27	0.26	0.32	0.35	0.33	0.32	0.36	0.34
09:40:00 PM	0.26	0.3	0.33	0.22	0.33	0.27	0.25	0.33	0.31	0.3	0.33	0.32	0.35
10:20:00 PM	0.26	0.29	0.39	0.33	0.27	0.26	0.24	0.28	0.35	0.32	0.35	0.29	0.36
11:00:00 PM	0.29	0.29	0.29	0.23	0.23	0.29	0.23	0.25	0.35	0.32	0.28	0.29	0.38
11:40:00 PM	0.27	0.38	0.38	0.27	0.37	0.27	0.26	0.33	0.31	0.34	0.35	0.27	0.4
12:20:00 AM	0.29	0.29	0.28	0.21	0.23	0.25	0.22	0.26	0.31	0.33	0.4	0.33	0.33
01:00:00 AM	0.35	0.29	0.31	0.23	0.32	0.25	0.23	0.31	0.32	0.32	0.36	0.36	0.35
01:40:00 AM	0.3	0.3	0.26	0.33	0.26	0.26	0.29	0.36	0.33	0.35	0.27	0.24	0.33
02:20:00 AM	0.29	0.37	0.28	0.26	0.32	0.29	0.23	0.26	0.27	0.34	0.34	0.38	0.31
03:00:00 AM	0.27	0.3	0.28	0.29	0.22	0.27	0.33	0.32	0.29	0.34	0.36	0.23	0.31
03:40:00 AM	0.32	0.29	0.28	0.23	0.28	0.27	0.2	0.34	0.35	0.28	0.33	0.2	0.37
04:20:00 AM	0.26	0.28	0.26	0.23	0.27	0.25	0.22	0.26	0.34	0.32	0.3	0.34	0.28
05:00:00 AM	0.28	0.32	0.26	0.23	0.34	0.33	0.26	0.31	0.25	0.31	0.31	0.21	0.37
05:40:00 AM	0.34	0.32	0.28	0.31	0.29	0.29	0.33	0.27	0.33	0.34	0.35	0.36	0.35
06:20:00 AM	0.28	0.32	0.25	0.33	0.23	0.29	0.2	0.3	0.33	0.28	0.25	0.22	0.34
07:00:00 AM	0.25	0.312	0.247	0.298	0.356	0.231	0.332	0.265	0.256	0.314	0.307	0.196	0.273
07:40:00 AM	0.24	0.31	0.27	0.25	0.25	0.25	0.23	0.3	0.32	0.23	0.22	0.2	0.29
08:20:00 AM	0.3	0.3	0.25	0.23	0.27	0.25	0.46	0.22	0.23	0.29	0.23	0.2	0.28
09:00:00 AM	0.27	0.33	0.24	0.22	0.22	0.24	0.42	0.24	0.27	0.23	0.25	0.22	0.29
09:40:00 AM	0.27	0.3	0.35	0.26	0.22	0.23	0.38	0.25	0.37	0.29	0.22	0.23	0.28
10:20:00 AM	0.26	0.25	0.25	0.19	0.24	0.23	0.36	0.27	0.27	0.28	0.22	0.19	0.3
11:00:00 AM	0.28	0.28	0.25	0.23	0.28	0.24	0.29	0.22	0.27	0.24	0.24	0.19	0.27
11:40:00 AM	0.25	0.32	0.22	0.21	0.23	0.23	0.25	0.25	0.24	0.25	0.22	0.19	0.33
12:20:00 PM	0.26	0.27	0.24	0.25	0.2	0.25	0.34	0.21	0.29	0.27	0.28	0.22	0.27
01:00:00 PM	0.23	0.29	0.24	0.25	0.23	0.23	0.22	0.31	0.22	0.23	0.22	0.18	0.25
01:40:00 PM	0.26	0.28	0.23	0.22	0.21	0.22	0.22	0.24	0.24	0.29	0.23	0.18	0.3
02:20:00 PM	0.26	0.26	0.25	0.21	0.2	0.24	0.36	0.2	0.31	0.22	0.2	0.18	0.24
03:00:00 PM	0.3	0.28	0.23	0.24	0.21	0.23	0.26	0.32	0.22	0.26	0.22	0.34	0.27
03:40:00 PM	0.25	0.29	0.23	0.26	0.27	0.24	0.22	0.24	0.22	0.23	0.32	0.26	0.25
04:20:00 PM	0.29	0.31	0.27	0.22	0.2	0.23	0.26	0.21	0.26	0.3	0.23	0.22	0.27
05:00:00 PM	0.27	0.33	0.23	0.29	0.23	0.24	0.26	0.24	0.28	0.23	0.25	0.2	0.26
05:40:00 PM	0.27	0.3	0.24	0.22	0.2	0.3	0.26	0.22	0.24	0.3	0.25	0.32	0.34
06:20:00 PM	0.26	0.27	0.2	0.29	0.23	0.24	0.23	0.26	0.25	0.24	0.27	0.24	0.36
07:00:00 PM	0.276	0.364	0.242	0.257	0.268	0.271	0.346	0.207	0.265	0.26	0.245	0.27	0.348
07:40:00 PM	0.29	0.31	0.26	0.35	0.32	0.36	0.25	0.32	0.29	0.34	0.35	0.27	0.32
08:20:00 PM	0.25	0.44	0.33	0.26	0.3	0.27	0.31	0.28	0.34	0.28	0.31	0.28	0.33
09:00:00 PM	0.27	0.28	0.28	0.23	0.27	0.3	0.39	0.3	0.31	0.32	0.32	0.3	0.35
09:40:00 PM	0.27	0.32	0.27	0.27	0.25	0.25	0.3	0.27	0.32	0.27	0.33	0.31	0.32
10:20:00 PM	0.28	0.37	0.27	0.24	0.35	0.27	0.3	0.37	0.31	0.32	0.39	0.33	0.36
11:00:00 PM	0.38	0.3	0.34	0.25	0.26	0.29	0.41	0.28	0.29	0.33	0.38	0.24	0.33
11:40:00 PM	0.29	0.34	0.29	0.36	0.31	0.31	0.39	0.35	0.32	0.35	0.33	0.4	0.35
12:20:00 AM	0.27	0.29	0.26	0.32	0.25	0.28	0.3	0.29	0.35	0.35	0.34	0.33	0.29
01:00:00 AM	0.29	0.33	0.35	0.24	0.25	0.26	0.31	0.3	0.29	0.32	0.31	0.25	0.35
01:40:00 AM	0.36	0.34	0.28	0.24	0.31	0.26	0.33	0.31	0.35	0.36	0.28	0.39	0.32
02:20:00 AM	0.28	0.29	0.25	0.25	0.25	0.3	0.39	0.26	0.27	0.31	0.36	0.33	0.35
03:00:00 AM	0.27	0.31	0.26	0.25	0.32	0.28	0.31	0.28	0.34	0.35	0.28	0.31	0.33
03:40:00 AM	0.28	0.32	0.32	0.33	0.26	0.28	0.28	0.31	0.27	0.31	0.25	0.22	0.39
04:20:00 AM	0.32	0.32	0.25	0.26	0.29	0.29	0.34	0.29	0.29	0.31	0.34	0.27	0.33
05:00:00 AM	0.3	0.29	0.26	0.25	0.27	0.27	0.28	0.25	0.28	0.32	0.28	0.31	0.32
05:40:00 AM	0.28	0.32	0.25	0.24	0.27	0.29	0.3	0.24	0.28	0.3	0.34	0.23	0.28
06:20:00 AM	0.3	0.34	0.27	0.35	0.22	0.26	0.31	0.31	0.3	0.32	0.35	0.21	0.37
07:00:00 AM	0.307	0.443	0.253	0.349	0.225	0.278	0.283	0.265	0.279	0.33	0.328	0.279	0.272
07:40:00 AM	0.3	0.29	0.31	0.27	0.24	0.25	0.3	0.28	0.33	0.27	0.22	0.19	0.29

## Sheet: Panel k
Respiratory Exchange Ratio (VCO2/VO2)
Time	WT C57BL/6	WT C57BL/6	WT C57BL/6	WT C57BL/6	WT C57BL/6	WT C57BL/6	TG REG3A	TG REG3A	TG REG3A	TG REG3A	TG REG3A	TG REG3A	TG REG3A
05:00:00 PM	0.71	0.69	0.7	0.74	0.7	0.83	0.69	0.72	0.82	0.82	0.9	0.9	0.78
05:40:00 PM	0.751	0.761	0.798	0.717	0.717	0.82	0.749	0.767	0.98	0.889	0.835	0.86	0.852
06:20:00 PM	0.77	0.789	0.818	0.744	0.725	0.829	0.825	0.747	0.928	0.916	0.882	0.88	0.838
07:00:00 PM	0.744	0.771	0.814	0.75	0.755	0.893	0.896	0.773	0.958	0.955	0.914	0.87	0.922
07:40:00 PM	0.73	0.8	0.79	0.74	0.84	0.87	0.88	0.82	0.95	0.99	0.92	0.93	0.93
08:20:00 PM	0.75	0.83	0.89	0.82	0.87	0.92	0.93	0.92	1	0.94	0.93	0.9	0.94
09:00:00 PM	0.76	0.83	0.88	0.87	0.87	0.87	0.96	0.9	1.01	0.93	0.94	0.89	0.94
09:40:00 PM	0.73	0.92	0.9	0.89	0.93	0.89	0.99	0.93	1.02	1.03	0.96	0.91	0.96
10:20:00 PM	0.81	0.81	0.9	0.88	0.91	0.95	0.99	0.91	1	0.94	0.95	0.94	0.94
11:00:00 PM	0.86	0.92	0.93	0.9	0.93	0.95	1.01	0.94	1.03	0.99	0.98	0.96	0.94
11:40:00 PM	0.847	0.888	0.87	0.89	0.952	0.996	0.97	0.955	1.041	0.957	0.971	0.967	0.976
12:20:00 AM	0.88	0.914	0.903	0.936	0.948	1.001	0.985	0.995	1.027	0.97	0.991	0.977	0.961
01:00:00 AM	0.89	0.94	0.87	0.9	0.99	0.97	1.01	1	1.04	0.99	1	0.97	0.94
01:40:00 AM	0.889	0.916	0.886	0.909	0.922	0.928	1.004	0.927	1.039	1.056	0.941	0.943	0.935
02:20:00 AM	0.936	0.954	0.855	0.869	0.918	0.986	0.994	0.925	1.032	0.955	0.97	0.938	0.946
03:00:00 AM	0.884	0.882	0.871	0.829	0.972	0.962	0.986	0.956	1.015	0.938	0.966	0.952	0.94
03:40:00 AM	0.887	0.856	0.897	0.849	0.91	0.998	0.988	0.927	1.03	0.981	0.991	0.978	0.935
04:20:00 AM	0.927	0.902	0.875	0.858	0.94	0.956	0.966	0.96	1.025	0.962	0.961	0.984	0.968
05:00:00 AM	0.87	0.88	0.84	0.87	0.93	0.96	0.97	0.88	0.99	0.96	0.97	0.92	0.97
05:40:00 AM	0.867	0.903	0.887	0.832	0.958	0.998	0.917	0.941	1.038	0.949	0.994	0.986	0.971
06:20:00 AM	0.913	0.883	0.851	0.828	0.957	0.958	0.89	0.93	1.015	0.996	0.989	0.957	0.966
07:00:00 AM	0.883	0.907	0.861	0.816	0.926	0.956	0.956	0.936	1.018	0.948	0.977	0.932	0.9
07:40:00 AM	0.905	0.918	0.922	0.809	0.916	0.947	0.929	0.94	1.028	0.911	0.944	0.928	0.826
08:20:00 AM	0.847	0.884	0.819	0.758	0.896	0.924	0.908	0.91	1.018	0.887	0.957	0.93	0.859
09:00:00 AM	0.828	0.861	0.81	0.761	0.879	0.958	0.883	0.877	0.994	0.849	0.904	0.897	0.879
09:40:00 AM	0.812	0.851	0.822	0.745	0.888	0.948	0.929	0.904	0.976	0.829	0.906	0.87	0.834
10:20:00 AM	0.802	0.814	0.807	0.779	0.813	0.91	0.867	0.839	0.977	0.795	0.865	0.825	0.828
11:00:00 AM	0.784	0.861	0.838	0.797	0.831	0.951	0.839	0.832	0.946	0.838	0.887	0.821	0.832
11:40:00 AM	0.805	0.827	0.792	0.761	0.778	0.853	0.808	0.901	0.966	0.849	0.83	0.82	0.793
12:20:00 PM	0.803	0.826	0.832	0.751	0.791	0.92	0.853	0.872	0.944	0.855	0.839	0.773	0.806
01:00:00 PM	0.799	0.868	0.804	0.747	0.819	0.924	0.854	0.867	0.894	0.857	0.893	0.775	0.805
01:40:00 PM	0.831	0.842	0.839	0.749	0.819	0.872	0.844	0.867	0.859	0.825	0.919	0.812	0.755
02:20:00 PM	0.796	0.798	0.78	0.728	0.841	0.904	0.783	0.849	0.919	0.893	0.926	0.878	0.78
03:00:00 PM	0.798	0.847	0.778	0.763	0.812	0.849	0.81	0.867	0.925	0.892	0.968	0.844	0.811
03:40:00 PM	0.794	0.848	0.811	0.768	0.793	0.918	0.748	0.878	0.906	0.897	0.959	0.809	0.852
04:20:00 PM	0.78	0.853	0.794	0.768	0.758	0.846	0.789	0.849	0.939	0.894	0.977	0.786	0.827
05:00:00 PM	0.817	0.905	0.812	0.782	0.795	0.937	0.871	0.889	1.012	0.954	0.954	0.881	0.914
05:40:00 PM	0.816	0.914	0.845	0.764	0.813	0.87	0.846	0.878	0.975	0.945	0.976	0.871	0.896
06:20:00 PM	0.8	0.903	0.817	0.774	0.836	0.861	0.948	0.873	1.005	0.932	0.965	0.81	0.925
07:00:00 PM	0.827	0.895	0.832	0.815	0.82	0.962	0.889	0.856	1.022	0.963	0.98	0.887	0.963
07:40:00 PM	0.78	0.865	0.867	0.816	0.917	0.967	0.934	0.84	1.032	0.953	0.982	0.946	0.971
08:20:00 PM	0.779	0.914	0.887	0.859	0.952	0.962	0.924	0.902	1.013	0.958	0.98	0.958	0.995
09:00:00 PM	0.84	0.91	0.92	0.84	0.94	0.98	0.94	0.95	1.03	0.97	0.98	0.96	0.97
09:40:00 PM	0.83	0.93	0.92	0.85	0.96	1	0.95	0.94	1.02	0.96	0.99	1	0.98
10:20:00 PM	0.89	0.92	0.92	0.85	0.93	0.98	1	0.96	1.02	0.97	0.95	0.98	0.99
11:00:00 PM	0.93	0.96	0.96	0.85	0.99	0.99	0.96	0.97	1.04	0.97	0.98	0.98	0.98
11:40:00 PM	0.94	0.96	0.92	0.87	0.95	0.99	0.97	0.95	1.04	1	0.98	0.98	1
12:20:00 AM	0.88	0.99	0.95	0.83	0.96	0.98	0.96	0.96	1.06	0.97	0.98	0.97	0.97
01:00:00 AM	0.92	0.94	0.94	0.87	0.97	0.98	0.96	0.97	1.05	0.98	0.99	0.98	1.01
01:40:00 AM	0.9	1.03	0.93	0.85	0.97	1	1	0.98	1.02	0.98	0.98	0.98	0.99
02:20:00 AM	0.91	0.93	0.94	0.83	0.98	0.97	0.98	0.97	1.02	0.93	1.02	1.01	1.03
03:00:00 AM	0.94	0.93	0.97	0.85	0.98	0.98	0.97	0.93	1	0.99	1	0.97	0.98
03:40:00 AM	0.88	0.93	0.98	0.82	0.96	0.97	0.93	0.93	1.01	0.98	0.99	1	0.95
04:20:00 AM	0.88	0.95	0.92	0.82	0.95	0.91	0.94	0.91	1.03	0.98	0.99	0.94	0.97
05:00:00 AM	0.91	0.95	0.9	0.8	0.94	0.97	0.95	0.92	1.04	0.97	0.97	0.94	0.97
05:40:00 AM	0.95	0.95	0.93	0.81	0.93	0.92	0.94	0.94	1.06	1	0.99	0.94	0.95
06:20:00 AM	0.93	0.95	0.89	0.91	0.93	0.93	0.95	0.92	1.02	0.98	1	0.93	0.96
07:00:00 AM	0.938	0.975	0.925	0.885	0.916	0.975	0.927	1.008	1.043	0.919	0.992	0.859	0.924
07:40:00 AM	0.97	0.98	0.9	0.91	0.91	0.92	0.95	0.9	1.03	0.91	0.99	0.86	0.91
08:20:00 AM	0.98	0.97	0.9	0.86	0.9	0.89	0.9	0.84	1	0.87	0.96	0.82	0.94
09:00:00 AM	0.96	0.95	0.84	0.9	0.89	0.88	0.88	0.85	0.99	0.86	0.97	0.89	0.91
09:40:00 AM	0.96	0.95	0.81	0.87	0.86	0.87	0.9	0.85	0.98	0.83	0.97	0.83	0.84
10:20:00 AM	0.89	0.95	0.85	0.9	0.87	0.89	0.83	0.84	0.9	0.81	0.99	0.82	0.84
11:00:00 AM	0.92	0.95	0.9	0.9	0.89	0.87	0.82	0.86	0.93	0.8	0.96	0.79	0.81
11:40:00 AM	0.86	0.92	0.87	0.89	0.83	0.86	0.82	0.8	0.93	0.81	0.96	0.77	0.8
12:20:00 PM	0.86	0.89	0.89	0.87	0.85	0.82	0.88	0.8	0.87	0.84	0.93	0.75	0.78
01:00:00 PM	0.87	0.9	0.87	0.89	0.8	0.89	0.85	0.86	0.94	0.89	0.9	0.74	0.83
01:40:00 PM	0.92	0.92	0.89	0.85	0.87	0.86	0.84	0.86	0.94	0.89	0.94	0.78	0.85
02:20:00 PM	0.85	0.9	0.86	0.88	0.82	0.83	0.84	0.86	0.94	0.87	0.91	0.9	0.9
03:00:00 PM	0.83	0.91	0.81	0.87	0.8	0.87	0.81	0.82	0.95	0.92	0.92	0.89	0.88
03:40:00 PM	0.85	0.91	0.82	0.84	0.81	0.84	0.83	0.81	0.91	0.92	0.89	0.83	0.91
04:20:00 PM	0.89	0.92	0.82	0.87	0.77	0.87	0.87	0.8	1	0.94	0.9	0.81	0.94
05:00:00 PM	0.87	0.91	0.83	0.91	0.8	0.89	0.89	0.78	0.94	0.96	0.96	0.9	0.99
05:40:00 PM	0.83	0.9	0.81	0.91	0.8	0.84	0.84	0.9	0.91	0.92	0.93	0.88	0.98
06:20:00 PM	0.88	0.92	0.82	0.92	0.78	0.89	0.93	0.86	0.96	0.9	0.9	0.84	0.96
07:00:00 PM	0.842	0.88	0.789	0.932	0.758	0.872	0.897	0.867	0.989	0.957	0.933	0.913	0.966
07:40:00 PM	0.91	0.9	0.76	0.91	0.91	0.88	0.87	0.84	0.97	0.98	0.94	0.94	0.97
08:20:00 PM	0.87	0.89	0.91	0.9	0.9	0.94	0.89	0.89	1.03	0.94	0.97	0.95	0.98
09:00:00 PM	0.89	0.96	0.86	0.94	0.96	0.95	0.92	0.97	1.02	0.96	0.99	0.98	1
09:40:00 PM	0.92	0.96	0.94	0.96	0.97	0.99	0.96	0.97	1.04	0.97	1.02	0.98	1.01
10:20:00 PM	0.97	0.96	1.02	0.96	0.93	0.99	0.92	1.01	1.07	0.95	1	1.02	1
11:00:00 PM	0.94	0.95	0.95	0.96	0.97	0.99	0.95	0.99	1.03	0.98	0.99	0.99	1
11:40:00 PM	0.95	0.98	0.98	0.93	0.97	0.99	0.94	1.06	1.02	0.98	1.01	1	0.97
12:20:00 AM	0.97	0.98	0.95	0.95	0.96	1.01	0.95	1	1.02	0.99	1	0.99	0.99
01:00:00 AM	1.02	0.98	0.98	0.95	0.96	0.96	0.96	1.02	1.04	0.97	0.99	0.96	0.97
01:40:00 AM	0.98	0.96	0.95	0.97	0.94	0.99	0.97	1.02	1.04	0.99	1	1	1
02:20:00 AM	0.98	0.98	0.99	0.9	0.93	0.96	0.97	1.01	1.02	0.97	0.96	0.97	0.96
03:00:00 AM	0.98	0.96	0.95	0.95	0.96	0.94	0.97	1.03	1.04	0.98	0.97	0.99	0.97
03:40:00 AM	1	0.95	0.95	0.91	0.93	0.93	0.92	1	1.06	0.95	0.98	0.95	0.95
04:20:00 AM	0.95	0.98	0.95	0.93	0.95	0.95	0.88	1	1.04	0.98	0.97	1	0.91
05:00:00 AM	0.96	0.96	0.99	0.91	0.99	0.98	0.92	1.03	0.98	0.95	0.96	0.98	0.93
05:40:00 AM	1	0.94	0.96	0.94	0.96	0.94	0.92	1	0.97	0.95	0.98	1	0.91
06:20:00 AM	0.94	0.93	0.93	0.94	0.97	0.95	0.91	1.03	0.99	0.96	0.95	0.95	0.89
07:00:00 AM	0.929	0.971	0.934	0.929	0.938	0.928	0.929	1.005	0.951	0.941	0.933	0.896	0.887
07:40:00 AM	0.95	0.96	0.94	0.91	0.94	0.93	0.94	1.05	0.97	0.91	0.9	0.83	0.91
08:20:00 AM	0.93	0.94	0.91	0.93	0.93	0.89	0.88	1	0.96	0.92	0.93	0.82	0.89
09:00:00 AM	0.9	0.86	0.91	0.89	0.87	0.89	0.97	0.99	0.88	0.87	0.89	0.79	0.85
09:40:00 AM	0.9	0.92	0.95	0.9	0.87	0.87	0.99	1.03	0.88	0.9	0.87	0.88	0.9
10:20:00 AM	0.89	0.86	0.86	0.88	0.84	0.83	0.97	0.97	0.94	0.88	0.84	0.77	0.94
11:00:00 AM	0.88	0.92	0.84	0.87	0.86	0.86	0.97	1	0.88	0.92	0.83	0.75	0.92
11:40:00 AM	0.87	0.88	0.81	0.88	0.83	0.84	0.99	0.98	0.96	0.93	0.83	0.75	0.85
12:20:00 PM	0.92	0.88	0.87	0.84	0.76	0.83	0.99	0.95	0.9	0.94	0.78	0.77	0.85
01:00:00 PM	0.86	0.95	0.84	0.81	0.81	0.84	0.97	0.93	0.93	0.88	0.81	0.74	0.83
01:40:00 PM	0.89	0.92	0.82	0.86	0.84	0.91	0.94	0.94	0.95	0.89	0.84	0.72	0.81
02:20:00 PM	0.87	0.9	0.9	0.8	0.82	0.86	0.98	0.91	0.96	0.89	0.78	0.75	0.76
03:00:00 PM	0.9	0.91	0.89	0.85	0.79	0.87	1.02	0.94	1.03	0.89	0.83	0.82	0.85
03:40:00 PM	0.83	0.92	0.85	0.9	0.86	0.89	0.98	0.99	0.99	0.92	0.82	0.93	0.94
04:20:00 PM	0.88	0.91	0.87	0.87	0.74	0.82	0.99	0.97	1.05	0.86	0.8	0.88	0.81
05:00:00 PM	0.87	0.86	0.85	0.91	0.84	0.94	0.97	1	1.01	0.95	0.91	0.94	0.92
05:40:00 PM	0.86	0.86	0.86	1	0.77	0.88	0.98	1	0.99	0.93	0.96	0.93	0.86
06:20:00 PM	0.89	0.81	0.81	0.94	0.76	0.95	0.99	1.02	0.99	0.92	0.89	0.92	0.88
07:00:00 PM	0.868	0.878	0.869	0.932	0.837	0.937	0.999	1.002	1.008	0.95	0.926	0.968	0.963
07:40:00 PM	0.91	0.9	0.91	0.98	0.91	0.99	0.99	0.98	1.04	0.97	0.94	1.03	0.98
08:20:00 PM	0.88	0.89	0.98	0.95	0.94	0.99	1.03	0.99	1.05	0.96	0.94	0.97	0.96
09:00:00 PM	0.96	0.96	0.97	0.95	0.97	1.05	1.05	1.02	1.01	0.96	0.98	0.98	1.02
09:40:00 PM	0.96	0.97	0.98	0.97	0.97	1.03	1.01	1.06	1.03	0.98	0.99	1	1
10:20:00 PM	0.95	0.96	0.96	0.96	1	1.02	1	1.02	1.04	1.01	0.98	1	0.98
11:00:00 PM	0.99	0.99	1.03	0.94	0.97	1	1.04	1.04	1.03	0.97	0.97	0.97	1.01
11:40:00 PM	0.98	0.98	0.98	0.96	0.99	1.02	1.02	1.03	1.01	0.95	0.99	0.97	1.01
12:20:00 AM	0.98	0.96	0.96	0.97	0.98	0.99	1	1.05	1.01	0.95	0.98	0.98	0.96
01:00:00 AM	0.98	0.99	1	0.93	0.98	0.96	1.03	1.05	1.01	0.97	0.99	1	0.96
01:40:00 AM	1.01	1.03	0.97	0.93	0.98	0.99	1.03	1.05	0.99	0.94	0.98	1.03	0.95
02:20:00 AM	0.95	0.96	0.95	0.91	0.99	1	1.01	1.02	1	0.98	1.01	0.99	0.96
03:00:00 AM	0.96	0.96	0.96	0.94	0.98	1	0.98	1.05	1	1.01	0.99	0.99	0.96
03:40:00 AM	0.97	0.97	0.93	0.93	0.97	1	0.99	1.05	0.94	0.96	0.97	1.03	0.93
04:20:00 AM	0.98	0.96	0.92	0.95	0.97	0.95	0.98	1.03	0.97	0.94	0.95	0.99	0.86
05:00:00 AM	0.96	0.94	0.94	0.93	0.95	0.97	0.99	1.05	0.99	0.94	0.96	0.95	0.92
05:40:00 AM	0.95	0.96	0.96	0.95	0.97	0.94	0.99	1.05	1.03	0.99	0.97	0.96	0.93
06:20:00 AM	0.98	1.02	0.96	0.97	0.97	0.98	1.01	1.06	0.99	0.94	0.95	0.93	0.94
07:00:00 AM	0.94	0.978	0.956	0.932	0.93	0.974	1.016	1.025	0.945	0.93	0.9	0.927	0.93
07:40:00 AM	0.96	0.97	0.98	0.92	0.89	0.91	1	1.01	1	0.89	0.86	0.86	0.87

[truncated: 1 more sheets: Panel l]
