# Supplementary material for: Antimicrobial protein REG3A regulates glucose homeostasis and insulin resistance in obese diabetic mice
Source: Commun Biol. 2023 Mar 15;6:269. doi: 10.1038/s42003-023-04616-5 (PMC10015038; doi:10.1038/s42003-023-04616-5)
Supplement: Supplementary file 5 — Supplementary Data 2 [file 42003_2023_4616_MOESM5_ESM.ods]

## Sheet: Panel a
status	age (months)	glycemia (mg/dL)
TG REG3A	6	70
TG REG3A	6	82
TG REG3A	6	80
TG REG3A	6	84
TG REG3A	6	69
WT C57BL/6	6	92
WT C57BL/6	6	91
WT C57BL/6	6	97
WT C57BL/6	6	122
WT C57BL/6	6	99
TG REG3A	24	154
TG REG3A	24	115
TG REG3A	24	87
TG REG3A	24	130
TG REG3A	24	110
TG REG3A	24	132
TG REG3A	24	115
TG REG3A	24	117
WT C57BL/6	24	106
WT C57BL/6	24	97
WT C57BL/6	24	119
WT C57BL/6	24	121
WT C57BL/6	24	117
WT C57BL/6	24	129

## Sheet: Panel b
Glycemia (mg/dL) during Oral Glucose Tolerance Test
status	age (months)	0min	10min	15min	30min	45min	60min	90min	120min
TG REG3A	24	154	227	302	208	183	204	181	163
TG REG3A	24	115	146	173	176	173	146	114	119
TG REG3A	24	87	169	220	246	185	134	83	75
TG REG3A	24	130	196	232	177	151	155	88	113
TG REG3A	24	110	208	234	205	171	166	153	142
TG REG3A	24	132	237	268	147	95	104	118	122
TG REG3A	24	115	255	253	167	170	158	148	147
TG REG3A	24	117	181	150	128	140	96	83	70
WT C57BL/6	24	106	213	166	97	83	83	78	70
WT C57BL/6	24	97	239	257	157	189	173	145	127
WT C57BL/6	24	119	208	187	184	153	138	121	101
WT C57BL/6	24	121	205	176	173	174	171	127	122
WT C57BL/6	24	117	179	155	121	166	130	122	106
WT C57BL/6	24	129	177	131	169	158	121	119	107
TG REG3A	6	70	213	240	289	274	198	169	121
TG REG3A	6	82	218	240	237	230	212	152	119
TG REG3A	6	80	178	239	240	204	195	155	136
TG REG3A	6	84	186	232	233	208	189	143	130
TG REG3A	6	69	206	237	242	234	202	131	101
WT C57BL/6	6	92	196	231	178	166	151	135	95
WT C57BL/6	6	91	274	248	185	209	188	170	140
WT C57BL/6	6	97	215	231	189	165	208	143	114
WT C57BL/6	6	122	270	258	190	178	138	120	128
WT C57BL/6	6	99	228	209	210	167	168	116	119

## Sheet: Panel c
Blood Insulin (ng/mL) during OGTT
status	age (months)	0min	15min	30min
TG REG3A	6	0.204	1.342	0.603
TG REG3A	6	0.452	0.715	0.427
TG REG3A	6	0.281	0.678	0.517
TG REG3A	6	0.308	0.64	0.443
TG REG3A	6	0.414	1.228	0.504
WT C57BL/6	6	0.475	1.35	0.69
WT C57BL/6	6	0.464	0.893	1.267
WT C57BL/6	6	0.341	0.812	Nd
WT C57BL/6	6	0.432	0.739	0.924
WT C57BL/6	6	0.293	0.474	0.584
TG REG3A	24	0.2	0.244	0.257
TG REG3A	24	0.117	0.347	0.146
TG REG3A	24	0.267	0.941	0.235
TG REG3A	24	0.315	0.394	0.303
TG REG3A	24	0.31	0.884	0.339
TG REG3A	24	0.271	2.159	0.719
TG REG3A	24	0.327	0.698	0.361
WT C57BL/6	24	0.375	0.691	0.339
WT C57BL/6	24	0.536	4.364	1.993
WT C57BL/6	24	1.033	1.119	0.914
WT C57BL/6	24	0.44	1.14	0.921
WT C57BL/6	24	0.828	5.104	2.186
WT C57BL/6	24	0.273	0.74	0.848

## Sheet: Panel d
status	age (months)	HOMA-IR
TG REG3A	6	0.8807
TG REG3A	6	2.2884
TG REG3A	6	1.3881
TG REG3A	6	1.5971
TG REG3A	6	1.762
WT C57BL/6	6	2.6983
WT C57BL/6	6	2.6043
WT C57BL/6	6	2.0399
WT C57BL/6	6	3.2521
WT C57BL/6	6	1.788
TG REG3A	24	1.9034
TG REG3A	24	0.8337
TG REG3A	24	1.4332
TG REG3A	24	2.5262
TG REG3A	24	2.1047
TG REG3A	24	2.21
TG REG3A	24	2.3205
WT C57BL/6	24	2.4547
WT C57BL/6	24	3.209
WT C57BL/6	24	7.5895
WT C57BL/6	24	3.2872
WT C57BL/6	24	5.9818
WT C57BL/6	24	2.1706

## Sheet: Panel e
Glycemia (mg/dL) during Insulin Tolerance Test
status	age (months)	0min	10min	15min	30min	45min	60min	90min	120min
TG REG3A	6	157	103	75	69	68	76	91	104
TG REG3A	6	144	105	82	74	54	68	72	89
TG REG3A	6	170	140	102	89	95	115	113	113
TG REG3A	6	166	101	78	79	79	99	105	115
TG REG3A	6	150	140	106	91	69	74	84	101
WT C57BL/6	6	142	123	96	128	139	152	121	138
WT C57BL/6	6	167	169	123	139	153	158	152	132
WT C57BL/6	6	157	191	146	130	183	169	166	123
WT C57BL/6	6	154	174	120	118	105	133	128	149
WT C57BL/6	6	136	112	99	108	102	99	118	138
TG REG3A	24	165	77	87	68	88	75	93	113
TG REG3A	24	142	131	136	109	118	130	127	133
TG REG3A	24	98	85	84	83	83	77	80	73
TG REG3A	24	168	120	82	90	85	84	96	131
TG REG3A	24	152	127	88	86	62	86	95	109
TG REG3A	24	108	109	84	58	62	78	74	95
TG REG3A	24	139	125	71	68	64	72	71	117
TG REG3A	24	96	63	55	39	63	68	76	89
WT C57BL/6	24	86	73	41	55	63	85	87	87
WT C57BL/6	24	134	171	130	137	120	129	156	143
WT C57BL/6	24	114	86	88	76	69	80	76	96
WT C57BL/6	24	129	95	71	70	55	64	83	100
WT C57BL/6	24	110	133	77	82	100	106	95	107
WT C57BL/6	24	120	118	77	81	86	96	103	117
