# Supplementary material for: Antimicrobial protein REG3A regulates glucose homeostasis and insulin resistance in obese diabetic mice
Source: Commun Biol. 2023 Mar 15;6:269. doi: 10.1038/s42003-023-04616-5 (PMC10015038; doi:10.1038/s42003-023-04616-5)
Supplement: Supplementary file 6 — Supplementary Data 3 [file 42003_2023_4616_MOESM6_ESM.ods]

## Sheet: Panel a
food intake (g/mouse)
status	Mice number per box	Day_0	Day_2	Day_5	Day_7	Day_9	Day_12	Day_14	Day_16	Day_19	Day_21	Day_23	Day_26	Day_28	Day_30	Day_33	Day_35	Day_37	Day_40	Day_42	Day_44	Day_47
TG REG3A (Box 1)	2	5.9	5.5	8.6	5.6	6.1	8.3	5.3	5.6	8.3	6.2	5.1	8.2	5.4	5.8	8.8	5.5	5.7	8.1	5.2	5.3	7.3
TG REG3A (Box 2)	3	6.7	5.7	8.4	5.6	5.9	8.1	5	5.5	7.6	5.9	5.5	7.8	4.9	5.4	8.2	5.4	5.3	7.8	5.4	4.9	7.4
WT C57BL/6 (Box 3)	2	5.6	7	9.3	4.9	5.6	9.5	5.4	5	8.5	6.3	6.4	8.7	4.7	4.5	8.4	4.8	4.9	7.5	5	3.1	7.2
WT C57BL/6 (Box 4)	3	5.7	5.2	7.7	5.5	5.4	8.4	5.4	5.1	8.7	4.9	5.2	7.6	4.8	4.8	7.3	4.9	4.9	6.8	4.9	4.3	6.7
WT C57BL/6 (Box 5)	2	5.2	4.9	7.8	10.5	5.5	7.8	4.1	5.4	7.2	5.5	4.8	7.1	4.9	5.2	6.9	4.9	4.9	6.5	4.7	4.4	5.4

## Sheet: Panel b
Body weight gain (%)
status	Week 1	Week 2	Week 3	Week 4	Week 5	Week 6	Week 7	Week 8
WT C57BL/6	17.192982	23.859649	27.36842	38.24561	41.75439	49.82456	60.70175	Nd
WT C57BL/6	13.554217	20.481928	28.31325	38.55422	43.07229	52.40964	56.62651	Nd
WT C57BL/6	17.377049	25.245902	28.85246	39.34426	39.34426	45.90164	55.08197	Nd
WT C57BL/6	16.271186	21.694915	23.38983	34.23729	38.64407	45.76271	52.88136	Nd
TG REG3A	14	25.333333	32.33333	44.66667	47	53.33333	60.66667	Nd
TG REG3A	5.642633	9.090909	8.46395	15.67398	15.67398	21.63009	31.66144	Nd
TG REG3A	14.330218	20.560748	23.67601	33.02181	33.02181	34.89097	45.79439	Nd
TG REG3A	13.993174	22.525597	28.32765	48.12287	48.12287	53.92491	63.13993	Nd
TG REG3A	5.647841	10.631229	18.60465	31.89369	42.19269	53.48837	63.45515	66.1
TG REG3A	3.728814	7.79661	12.20339	18.30508	22.71186	33.22034	42.71186	49.5
TG REG3A	12.5	20.138889	29.51389	37.84722	44.09722	56.94444	67.36111	73.6
TG REG3A	9.897611	17.064846	26.96246	36.17747	44.3686	57.67918	69.96587	71.7
WT C57BL/6	6.737589	16.666667	25.53191	35.8156	39.71631	47.51773	50.70922	69.5
WT C57BL/6	-7.692308	13.186813	27.83883	39.19414	47.98535	60.43956	64.83516	56.8
WT C57BL/6	6.25	14.583333	28.75	38.75	48.33333	62.5	68.75	90.4
WT C57BL/6	7.984791	17.110266	28.89734	38.78327	49.04943	60.8365	67.68061	57.4
WT C57BL/6	10.033445	19.732441	29.76589	38.79599	47.49164	54.51505	56.18729	46.5

## Sheet: Panel c
Glycemia (mg/dL) during Oral Glucose Tolerance Test
status	0min	15min	30min	45min	60min	90min	120min
TG REG3A	233	368	310	328	312	270	273
TG REG3A	261	445	503	540	488	420	298
TG REG3A	211	352	401	322	357	251	248
TG REG3A	231	439	388	359	373	358	313
WT C57BL/6	227	359	262	256	277	235	227
WT C57BL/6	236	438	471	462	363	293	255
WT C57BL/6	213	413	300	254	304	249	237
WT C57BL/6	202	444	356	281	284	262	211
WT C57BL/6	243	369	317	297	312	215	212
WT C57BL/6	174	322	375	489	458	521	Nd
WT C57BL/6	233	422	462	531	572	501	Nd
WT C57BL/6	231	405	387	436	400	333	Nd
WT C57BL/6	217	305	346	407	437	405	Nd
TG REG3A	223	387	422	425	487	425	Nd
TG REG3A	182	264	273	390	445	394	Nd
TG REG3A	229	343	336	454	463	400	Nd
TG REG3A	226	357	446	537	480	406	Nd

## Sheet: Panel d
Blood Insulin (ng/mL) during OGTT
status	Time (min)	Insulin (ng/mL)
WT C57BL/6	0	2.0291563
WT C57BL/6	0	2.1361077
WT C57BL/6	0	2.2648177
WT C57BL/6	0	2.3594637
WT C57BL/6	0	1.9015333
WT C57BL/6	0	1.6595528
WT C57BL/6	0	2.5876692
TG REG3A	0	2.3874342
TG REG3A	0	1.4342474
TG REG3A	0	2.4520181
TG REG3A	0	2.0961504
TG REG3A	0	2.2571455
TG REG3A	0	0.2142443
TG REG3A	0	0.2354271
TG REG3A	15	5.0868923
TG REG3A	15	1.5441849
TG REG3A	15	4.1675482
TG REG3A	15	3.9681287
TG REG3A	15	0.4678242
WT C57BL/6	15	4.2855895
WT C57BL/6	15	3.9400551
WT C57BL/6	15	7.6880343
WT C57BL/6	15	4.8688497
WT C57BL/6	15	7.1767293
TG REG3A	30	3.4234514
TG REG3A	30	1.6270348
TG REG3A	30	5.1209682
TG REG3A	30	3.8157156
TG REG3A	30	0.4942603
WT C57BL/6	30	2.1795297
WT C57BL/6	30	3.0295448
WT C57BL/6	30	3.8095214
WT C57BL/6	30	4.1398874
WT C57BL/6	30	3.9702988

## Sheet: Panel e
Blood Insulin (ng/mL) during OGTT
status	Time (min)	cpeptide (ng/mL)
TG REG3A	0	1.9933764
TG REG3A	0	1.3033512
TG REG3A	0	1.7523402
TG REG3A	0	1.9744716
TG REG3A	0	1.960293
TG REG3A	0	0
TG REG3A	0	0.0107355
WT C57BL/6	0	2.5345263
WT C57BL/6	0	2.2462281
WT C57BL/6	0	2.4187344
WT C57BL/6	0	3.141843
WT C57BL/6	0	2.1186207
WT C57BL/6	0	1.6885365
WT C57BL/6	0	2.8653603
TG REG3A	15	3.1300275
TG REG3A	15	1.1190294
TG REG3A	15	2.0395584
TG REG3A	15	2.7059526
TG REG3A	15	0
WT C57BL/6	15	2.9787891
WT C57BL/6	15	3.4466829
WT C57BL/6	15	3.707907
WT C57BL/6	15	2.574699
WT C57BL/6	15	3.6759036
TG REG3A	30	2.8889913
TG REG3A	30	1.1639283
TG REG3A	30	2.8997268
TG REG3A	30	3.164394
TG REG3A	30	0.0343665
WT C57BL/6	30	2.739036
WT C57BL/6	30	2.7755625
WT C57BL/6	30	3.7302549
WT C57BL/6	30	3.2576349
WT C57BL/6	30	3.9972852

## Sheet: Panel f
status	HOMA-IR
TG REG3A	34.337789
TG REG3A	23.107319
TG REG3A	31.936779
TG REG3A	32.185223
TG REG3A	1.944068
WT C57BL/6	31.735408
WT C57BL/6	34.372434
WT C57BL/6	25.001642
WT C57BL/6	20.69319
WT C57BL/6	38.815039
WT C57BL/6	13.570513
WT C57BL/6	34.283416
WT C57BL/6	5.539174
WT C57BL/6	10.67741
TG REG3A	12.958037
TG REG3A	4.634259
TG REG3A	18.267806
TG REG3A	23.327042

## Sheet: Panel g
Glycemia (mg/dL) during Insulin Tolerance Test
status	0min	15min	30min	45min	60min	90min	120min
TG REG3A	309	307	254	270	270	252	296
TG REG3A	282	209	195	202	224	235	237
TG REG3A	266	252	209	188	234	242	252
TG REG3A	272	289	220	249	247	261	215
TG REG3A	282	280	235	248	279	274	253
TG REG3A	185	118	100	97	112	119	146
TG REG3A	190	100	112	116	116	137	163
WT C57BL/6	276	322	223	231	264	331	349
WT C57BL/6	263	352	304	311	330	366	393
WT C57BL/6	206	201	142	157	198	196	245
WT C57BL/6	320	296	224	224	256	267	253
WT C57BL/6	236	206	170	171	203	206	246
WT C57BL/6	275	306	221	231	256	276	267
WT C57BL/6	212	287	197	210	246	246	251
WT C57BL/6	292	266	180	176	178	194	164
WT C57BL/6	260	284	297	299	379	408	457
WT C57BL/6	257	191	155	159	158	188	183
WT C57BL/6	269	233	158	181	194	211	201

## Sheet: Panel h
status	Diet	positive insulin area (px)	whole slide area (px)
TG REG3A	HFD260	392821	61737621
TG REG3A	HFD260	879220	76946537
TG REG3A	HFD260	199512	62349946
TG REG3A	HFD260	692587	76234361
TG REG3A	HFD260	1567850	71398398
TG REG3A	HFD260	1121973.6	69969994
WT C57BL/6	HFD260	427650.2	81788541
WT C57BL/6	HFD260	577173.7	99667119
WT C57BL/6	HFD260	666922.1	84251410
WT C57BL/6	HFD260	752275.1	79315342
WT C57BL/6	HFD260	849189.1	70158494
TG REG3A	Chow	328758.3	97449230
TG REG3A	Chow	184590.9	82085787
TG REG3A	Chow	547973.1	72948555
TG REG3A	Chow	474593	50336797
TG REG3A	Chow	301067	77576645
TG REG3A	Chow	343142.6	54874632
TG REG3A	Chow	823892.2	102154534
TG REG3A	Chow	229997	59782678
TG REG3A	Chow	413231.8	107601379
WT C57BL/6	Chow	865169.5	97615649
WT C57BL/7	Chow	263525.2	59330228
WT C57BL/8	Chow	353568.2	45279729
WT C57BL/9	Chow	439536.5	49257016
WT C57BL/10	Chow	932886.8	60874982
WT C57BL/11	Chow	396600.8	63050993
WT C57BL/12	Chow	395009.5	126817536
WT C57BL/13	Chow	220530.9	56344445
