# Supplementary material for: Antimicrobial protein REG3A regulates glucose homeostasis and insulin resistance in obese diabetic mice
Source: Commun Biol. 2023 Mar 15;6:269. doi: 10.1038/s42003-023-04616-5 (PMC10015038; doi:10.1038/s42003-023-04616-5)
Supplement: Supplementary file 7 — Supplementary Data 4 [file 42003_2023_4616_MOESM7_ESM.ods]

## Sheet: Panel b
status	Blood REG3A (ng/mL)
Vehicle	8.762
Vehicle	9.208
Vehicle	7.723
Vehicle	7.203
Vehicle	0.223
Vehicle	2.822
Vehicle	0.446
Vehicle	0.223
Vehicle	2.822
Vehicle	1.559
RC-REG3A (43µg/day)	373.714
RC-REG3A (43µg/day)	292.588
RC-REG3A (43µg/day)	384.538
RC-REG3A (43µg/day)	124.869
RC-REG3A (43µg/day)	116.276
RC-REG3A (43µg/day)	127.993
RC-REG3A (43µg/day)	186.355
RC-REG3A (9µg/day)	180.887
RC-REG3A (9µg/day)	46.868
RC-REG3A (9µg/day)	57.246
RC-REG3A (9µg/day)	98.645
RC-REG3A (9µg/day)	35.932
RC-REG3A (9µg/day)	196.621

## Sheet: Panel c
status	body weight (g)
Vehicle	54.6
Vehicle	59.6
Vehicle	56.2
Vehicle	50.4
Vehicle	54.4
Vehicle	47.7
Vehicle	56
Vehicle	53.8
Vehicle	55
RC-REG3A (43µg/day)	55.8
RC-REG3A (43µg/day)	57.7
RC-REG3A (43µg/day)	51
RC-REG3A (43µg/day)	50.6
RC-REG3A (43µg/day)	52.8
RC-REG3A (43µg/day)	52.4
RC-REG3A (9µg/day)	57.6
RC-REG3A (9µg/day)	54.5
RC-REG3A (9µg/day)	55.8
RC-REG3A (9µg/day)	51.6
RC-REG3A (9µg/day)	53.8
RC-REG3A (9µg/day)	52.2

## Sheet: Panel d
status	Fat/weight (%)
Vehicle	49.2545787545788
Vehicle	48.4647651006711
Vehicle	52.8594306049822
Vehicle	48.6746031746032
Vehicle	50.1047794117647
Vehicle	51.4507337526206
Vehicle	53.5285714285714
Vehicle	52.4033457249071
Vehicle	54.1763636363636
RC-REG3A (43µg/day)	52.9229390681004
RC-REG3A (43µg/day)	47.7573656845754
RC-REG3A (43µg/day)	52.3137254901961
RC-REG3A (43µg/day)	53.5256916996047
RC-REG3A (43µg/day)	53.4223484848485
RC-REG3A (43µg/day)	50.530534351145
RC-REG3A (9µg/day)	48.734375
RC-REG3A (9µg/day)	48.4550458715596
RC-REG3A (9µg/day)	51.9551971326165
RC-REG3A (9µg/day)	51.2519379844961
RC-REG3A (9µg/day)	53.2825278810409
RC-REG3A (9µg/day)	48.7145593869732

## Sheet: Panel e
Serum levels of lipids (µM)
status	Cholesterol	Cholesterol esters	Triglycerides	Neutral lipids
Vehicle	903.7	2188.41	1174.87	4266.98
Vehicle	890.98	2045.56	592.5	3529.04
Vehicle	964.9	2097.46	627.26	3689.62
Vehicle	683.16	1471.35	179.5	2334.01
Vehicle	630.34	1721.52	96.14	2448
Vehicle	675.6	2105.97	159.09	2940.66
Vehicle	922.7	1833.77	412.58	3169.05
Vehicle	697.7	1596.57	480.94	2775.22
Vehicle	371.5	672.84	1002.85	2047.19
Vehicle	889.37	2068.56	1790.76	4748.69
RC-REG3A (43µg/day)	645.11	1988.52	136.35	2769.98
RC-REG3A (43µg/day)	395.34	758.95	134.09	1288.38
RC-REG3A (43µg/day)	417.89	1780.81	66.84	2265.54
RC-REG3A (43µg/day)	575.13	2174.04	352.28	3101.45
RC-REG3A (43µg/day)	509.61	1809.49	184.32	2503.42
RC-REG3A (43µg/day)	663.42	1737.14	162.1	2562.66
RC-REG3A (43µg/day)	581.31	1889.1	165.14	2635.55
RC-REG3A (9µg/day)	552.17	2004.9	532.47	3089.54
RC-REG3A (9µg/day)	511.24	2510	479.06	3500.3
RC-REG3A (9µg/day)	674.33	2452.34	187.33	3314
RC-REG3A (9µg/day)	591.16	1953.63	532.35	3077.14
RC-REG3A (9µg/day)	461.81	1814.35	247.1	2523.26
RC-REG3A (9µg/day)	344.35	1557.13	354.05	2255.52

## Sheet: Panel f
status	day	basal glycemia (mg/dL)
Vehicle	11	156.56
Vehicle	11	311.13
Vehicle	11	361.66
Vehicle	11	249.7
Vehicle	11	251.68
Vehicle	11	236.81
Vehicle	11	261.59
Vehicle	11	397.33
Vehicle	11	325.99
RC-REG3A (43µg/day)	11	246.72
RC-REG3A (43µg/day)	11	219.97
RC-REG3A (43µg/day)	11	201.14
RC-REG3A (43µg/day)	11	190.24
RC-REG3A (43µg/day)	11	302.21
RC-REG3A (43µg/day)	11	215.02
RC-REG3A (9µg/day)	11	233.84
RC-REG3A (9µg/day)	11	126.83
RC-REG3A (9µg/day)	11	207.09
RC-REG3A (9µg/day)	11	214.03
RC-REG3A (9µg/day)	11	179.35
RC-REG3A (9µg/day)	11	198.17
Vehicle	25	191.24
Vehicle	25	240.78
Vehicle	25	366.62
Vehicle	25	232.85
Vehicle	25	210.06
Vehicle	25	358.69
Vehicle	25	391.39
Vehicle	25	415.17
Vehicle	25	439.94
RC-REG3A (43µg/day)	25	241.77
RC-REG3A (43µg/day)	25	226.91
RC-REG3A (43µg/day)	25	178.35
RC-REG3A (43µg/day)	25	211.05
RC-REG3A (43µg/day)	25	317.07
RC-REG3A (43µg/day)	25	229.88
RC-REG3A (9µg/day)	25	160.52
RC-REG3A (9µg/day)	25	243.75
RC-REG3A (9µg/day)	25	205.11
RC-REG3A (9µg/day)	25	312.12
RC-REG3A (9µg/day)	25	160.52
RC-REG3A (9µg/day)	25	251.68

## Sheet: Panel g and h
Glycemia (mg/dL) during Insulin Tolerance Test
status	day	0min	5min	10min	15min	30min	45min	60min	90min
Vehicle	14	242.76007525	298.24809245	364.6355416	316.08352655	273.4766562	216.99778155	229.8789284	288.33951795
Vehicle	14	237.805788	341.84582025	272.48579875	251.6777923	221.9520688	154.5737622	170.4274814	169.43662395
Vehicle	14	383.46183315	458.76699935	435.977278	478.58414835	439.9407078	385.44354805	332.9281032	374.5441161
Vehicle	14	233.8423582	247.7143625	270.50408385	225.9154986	155.56461965	149.61947495	123.85718125	161.50976435
Vehicle	14	274.46751365	449.8492823	384.4526906	374.5441161	401.29726725	306.17495205	372.5624012	328.9646734
Vehicle	14	341.84582025	363.64468415	344.8183926	349.77267985	301.2206648	198.17149	228.88807095	236.81493055
Vehicle	14	348.7818224	365.62639905	338.8732479	356.708682	382.4709757	273.4766562	279.4218009	317.074384
Vehicle	14	386.4344055	438.94985035	434.98642055	433.9955631	433.00470565	431.02299075	402.2881247	326.9829585
Vehicle	14	442.91328015	387.42526295	382.4709757	374.5441161	353.73610965	265.5497966	253.6595072	138.720043
RC-REG3A (43µg/day)	14	242.76007525	278.43094345	280.41265835	264.55893915	204.1166347	124.8480387	145.65604515	147.63776005
RC-REG3A (43µg/day)	14	355.71782455	376.525831	384.4526906	351.75439475	308.15666695	276.44922855	313.1109542	355.71782455
RC-REG3A (43µg/day)	14	221.9520688	190.2446304	194.2080602	191.23548785	167.45490905	163.49147925	136.7383281	173.40005375
RC-REG3A (43µg/day)	14	253.6595072	226.90635605	236.81493055	191.23548785	170.4274814	136.7383281	171.41833885	253.6595072
RC-REG3A (43µg/day)	14	449.8492823	415.16927155	390.3978353	327.97381595	421.11441625	459.7578568	359.68125435	352.7452522
RC-REG3A (43µg/day)	14	220.96121135	205.10749215	215.01606665	210.0617794	195.19891765	155.56461965	125.83889615	129.80232595
RC-REG3A (9µg/day)	14	237.805788	321.0378138	282.39437325	263.5680817	249.6960774	212.0434943	159.52804945	208.0800645
RC-REG3A (9µg/day)	14	379.49840335	372.5624012	398.3246949	413.18755665	340.8549628	311.1292393	320.04695635	422.1052737
RC-REG3A (9µg/day)	14	322.02867125	250.68693485	251.6777923	227.8972135	160.5189069	175.38176865	110.9760344	226.90635605
RC-REG3A (9µg/day)	14	253.6595072	151.60118985	177.36348355	162.5006218	140.7017579	120.8846089	124.8480387	208.0800645
RC-REG3A (9µg/day)	14	285.3669456	166.4640516	206.0983496	236.81493055	196.1897751	144.6651877	115.93032165	108.9943195
RC-REG3A (9µg/day)	14	248.70521995	239.7875029	214.0252092	199.16234745	205.10749215	134.7566132	161.50976435	155.56461965
Vehicle	28	166.4640516	216.0069241	230.86978585	214.0252092	162.5006218	181.32691335	233.8423582	188.2629155
Vehicle	28	353.73610965	424.0869886	402.2881247	430.0321333	368.5989714	284.37608815	286.35780305	255.6412221
Vehicle	28	190.2446304	292.30294775	248.70521995	218.97949645	227.8972135	245.7326476	192.2263453	209.07092195
Vehicle	28	193.21720275	255.6412221	272.48579875	249.6960774	188.2629155	163.49147925	192.2263453	203.12577725
Vehicle	28	116.9211791	136.7383281	177.36348355	150.6103324	95.1223152	98.09488755	70.35087895	124.8480387
Vehicle	28	120.8846089	208.0800645	209.07092195	194.2080602	103.0491748	112.9577493	71.3417364	128.8114685
RC-REG3A (43µg/day)	28	187.27205805	226.90635605	193.21720275	154.5737622	132.7748983	156.5554771	172.4091963	155.56461965
RC-REG3A (43µg/day)	28	247.7143625	275.4583711	269.5132264	254.65036465	211.05263685	204.1166347	186.2812006	234.83321565
RC-REG3A (43µg/day)	28	162.5006218	217.988639	183.30862825	103.0491748	70.35087895	77.2868811	72.33259385	104.04003225
RC-REG3A (43µg/day)	28	168.4457665	161.50976435	157.54633455	129.80232595	63.4148768	80.25945345	56.47887465	166.4640516
RC-REG3A (43µg/day)	28	149.61947495	129.80232595	136.7383281	96.11317265	64.40573425	76.29602365	94.13145775	110.9760344
RC-REG3A (9µg/day)	28	264.55893915	271.4949413	247.7143625	126.8297536	79.268596	91.1588854	60.44230445	104.04003225
RC-REG3A (9µg/day)	28	179.34519845	243.7509327	172.4091963	133.76575575	69.3600215	77.2868811	92.14974285	107.0126046
RC-REG3A (9µg/day)	28	181.32691335	197.18063255	161.50976435	116.9211791	72.33259385	76.29602365	73.3234513	104.04003225
RC-REG3A (9µg/day)	28	149.54	169.43662395	141.69261535	108.00346205	75.3051662	68.36916405	85.2137407	96.11317265

## Sheet: Panel i and j
Glycemia (mg/dL) during Oral glucose Tolerance Test
status	day	0min	5min	10min	15min	30min	45min	60min	90min
Vehicle	11	156.56	304.19	317.07	367.61	355.72	276.45	224.92	238.8
Vehicle	11	311.13	415.17	397.33	450.84	439.94	416.16	386.43	344.82
Vehicle	11	361.66	514.26	580.64	569.74	489.48	566.77	465.7	452.82
Vehicle	11	249.7	412.2	455.79	527.14	512.27	533.08	424.09	393.37
Vehicle	11	251.68	376.53	481.56	452.82	497.41	514.26	490.47	449.85
Vehicle	11	236.81	361.66	354.73	448.86	454.8	519.21	402.29	359.68
Vehicle	11	261.59	368.6	365.63	432.01	462.73	430.03	379.5	330.95
Vehicle	11	397.33	542.99	483.54	533.08	491.47	489.48	483.54	473.63
Vehicle	11	325.99	349.77	381.48	403.28	411.21	444.89	350.76	349.77
RC-REG3A (43µg/day)	11	246.72	327.97	370.58	436.97	371.57	438.95	364.64	304.19
RC-REG3A (43µg/day)	11	219.97	295.28	362.65	382.47	435.98	465.7	436.97	327.97
RC-REG3A (43µg/day)	11	201.14	291.31	300.23	253.66	342.84	312.12	305.18	281.4
RC-REG3A (43µg/day)	11	190.24	203.13	309.15	357.7	362.65	314.1	302.21	286.36
RC-REG3A (43µg/day)	11	302.21	304.19	387.43	430.03	417.15	483.54	412.2	358.69
RC-REG3A (43µg/day)	11	215.02	238.8	295.28	331.94	351.75	377.52	296.27	253.66
RC-REG3A (9µg/day)	11	233.84	326.98	393.37	387.43	462.73	531.1	424.09	332.93
RC-REG3A (9µg/day)	11	126.83	276.45	303.2	342.84	386.43	370.58	206.1	206.1
RC-REG3A (9µg/day)	11	207.09	238.8	260.6	283.39	346.8	334.91	239.79	277.44
RC-REG3A (9µg/day)	11	214.03	223.93	256.63	291.31	320.05	293.29	294.28	258.61
RC-REG3A (9µg/day)	11	179.35	347.79	324.01	387.43	435.98	429.04	419.13	394.36
RC-REG3A (9µg/day)	11	198.17	295.28	281.4	308.16	332.93	315.09	320.05	297.26
Vehicle	25	191.24	188.26	302.21	265.55	264.56	441.92	310.14	209.07
Vehicle	25	240.78	250.69	362.65	379.5	387.43	444.89	370.58	344.82
Vehicle	25	366.62	449.85	523.17	545.96	561.82	568.75	548.94	519.21
Vehicle	25	232.85	427.06	484.53	515.25	511.28	583.62	463.72	368.6
Vehicle	25	210.06	329.96	339.86	363.64	405.26	388.42	339.86	237.81
Vehicle	25	358.69	367.61	404.27	398.32	437.96	382.47	362.65	322.03
Vehicle	25	391.39	438.95	449.85	426.07	457.78	453.81	303.2	323.02
Vehicle	25	415.17	464.71	476.6	425.08	403.28	445.89	426.07	448.86
Vehicle	25	439.94	434	458.77	476.6	434	509.3	380.49	422.11
RC-REG3A (43µg/day)	25	241.77	257.62	273.48	319.06	400.31	334.91	253.66	229.88
RC-REG3A (43µg/day)	25	226.91	362.65	360.67	425.08	456.79	475.61	369.59	315.09
RC-REG3A (43µg/day)	25	178.35	174.39	200.15	232.85	206.1	211.05	128.81	119.89
RC-REG3A (43µg/day)	25	211.05	235.82	277.44	322.03	335.9	295.28	252.67	232.85
RC-REG3A (43µg/day)	25	317.07	415.17	407.24	422.11	498.4	573.71	343.83	533.08
RC-REG3A (43µg/day)	25	229.88	204.12	267.53	267.53	229.88	292.3	214.03	217
RC-REG3A (9µg/day)	25	160.52	356.71	383.46	416.16	482.55	486.51	394.36	353.74
RC-REG3A (9µg/day)	25	243.75	416.16	411.21	469.67	517.23	468.68	437.96	420.12
RC-REG3A (9µg/day)	25	205.11	227.9	327.97	304.19	325	369.59	300.23	241.77
RC-REG3A (9µg/day)	25	312.12	258.61	279.42	318.07	329.96	298.25	290.32	280.41
RC-REG3A (9µg/day)	25	160.52	217.99	394.36	411.21	514.26	466.69	282.39	274.47
RC-REG3A (9µg/day)	25	251.68	283.39	355.72	275.46	321.04	366.62	231.86	265.55

## Sheet: Panel k
Blood Insulin (ng/mL) during OGTT
status	0min	15min	30min
Vehicle	5.324	12.86	10.252
Vehicle	11.876	12.852	8.404
Vehicle	Nd	8.4354609929078	17.6482269503546
Vehicle	17.6836879432624	13.0312056737589	16.0170212765957
Vehicle	12.444	11.396	17.54
Vehicle	16.056	14.752	8.376
Vehicle	17.4141843971631	9.78297872340426	15.4709219858156
Vehicle	9.936	9.472	11.984
Vehicle	11.3290780141844	3.88936170212766	6.9177304964539
Vehicle	17.4921985815603	13.0241134751773	11.6553191489362
RC-REG3A (43µg/day)	7.35744680851064	8.82553191489362	18.931914893617
RC-REG3A (43µg/day)	7.35035460992908	9.11631205673759	11.9248226950355
RC-REG3A (43µg/day)	12.1517730496454	8.76879432624114	15.3503546099291
RC-REG3A (43µg/day)	18.4212765957447	11.5489361702128	6.64113475177305
RC-REG3A (43µg/day)	9.2581560283688	7.13049645390071	6.93900709219858
RC-REG3A (43µg/day)	19.4354609929078	8.27234042553192	6.74042553191489
RC-REG3A (43µg/day)	25.8964539007092	4.98156028368794	4.74751773049645
RC-REG3A (9µg/day)	7.35035460992908	12.7475177304965	12.1517730496454
RC-REG3A (9µg/day)	21.1375886524823	12.0950354609929	15.2794326241135
RC-REG3A (9µg/day)	9.39290780141844	6.88936170212766	6.49929078014185
RC-REG3A (9µg/day)	9.36	10.208	11.736
RC-REG3A (9µg/day)	10.7049645390071	5.57021276595745	6.8468085106383
RC-REG3A (9µg/day)	9.09503546099291	4.81843971631206	5.79007092198582

## Sheet: Panel l
status	day	HOMA-IR
Vehicle	11	59.724386106707
Vehicle	11	158.003112807092
Vehicle	11	186.242159723325
Vehicle	11	187.285852493092
Vehicle	11	212.46105816541
Vehicle	11	205.853693439506
RC-REG3A (43µg/day)	11	111.512716318019
RC-REG3A (43µg/day)	11	89.8871939104544
RC-REG3A (43µg/day)	11	138.815996799116
RC-REG3A (43µg/day)	11	134.042425429367
RC-REG3A (43µg/day)	11	138.788060882917
RC-REG3A (9µg/day)	11	163.531995004238
RC-REG3A (9µg/day)	11	95.4138204125033
RC-REG3A (9µg/day)	11	158.966034340894
RC-REG3A (9µg/day)	11	120.626939113948
RC-REG3A (9µg/day)	11	96.9980991879564
RC-REG3A (9µg/day)	11	119.065998106996
Vehicle	25	62.8480084761358
Vehicle	25	254.177362739712
Vehicle	25	355.502037816444
Vehicle	25	420.723139908217
Vehicle	25	254.637153217333
Vehicle	25	475.032729935172
RC-REG3A (43µg/day)	25	109.802725919674
RC-REG3A (43µg/day)	25	170.20460137294
RC-REG3A (43µg/day)	25	202.809546148936
RC-REG3A (43µg/day)	25	120.614706305923
RC-REG3A (9µg/day)	25	72.8315362539007
RC-REG3A (9µg/day)	25	318.043638831574
RC-REG3A (9µg/day)	25	118.923195255871
RC-REG3A (9µg/day)	25	180.3360559
RC-REG3A (9µg/day)	25	106.07093865461
RC-REG3A (9µg/day)	25	141.29743492055
