# Supplementary material for: Antimicrobial protein REG3A regulates glucose homeostasis and insulin resistance in obese diabetic mice
Source: Commun Biol. 2023 Mar 15;6:269. doi: 10.1038/s42003-023-04616-5 (PMC10015038; doi:10.1038/s42003-023-04616-5)
Supplement: Supplementary file 8 — Supplementary Data 5 [file 42003_2023_4616_MOESM8_ESM.ods]

## Sheet: Panel b
Body weight (g)
status	Week 1	Week 2	Week 3	Week 4	Week 5	Week 6	Week 7	Week 8	Week 9	Week 10	Week 11	Week 12	Week 13	Week 14
235HF-Vehicle	22.7	24.1	26.3	28.3	30.4	31	32.7	35.6	37.2	37.8	37.7	39.8	40.7	40.1
235HF-Vehicle	23.22	24.03	25.7	28	30.5	32.2	32.8	33.7	34.6	35.1	36.1	38.9	40.8	39.2
235HF-Vehicle	20.75	22.94	25.4	26.8	28.5	29.9	31.4	32.9	34.5	35	33.9	36.2	36.5	35.8
235HF-Vehicle	22.6	24.8	27.7	29.7	31.3	34.7	36.7	39.4	42.3	43.2	42.6	44.5	44.4	43
235HF-Vehicle	23.6	23.55	26.5	28.1	30.3	31.5	33.8	36.1	37.6	37.9	38.2	38.7	39.7	39.3
235HF-Vehicle	22.42	22.71	23.9	25.6	26.8	29.2	31	32.6	33.8	34.5	34.2	36.5	36.3	34
235HF-Vehicle	21.73	22.62	23.2	23.9	25.3	26.3	27.6	27.8	30.3	31.6	32.6	33.5	34	34
235HF-Vehicle	19.4	21.05	22.5	24.1	25.7	27.1	27.6	28	29.5	30.8	32.2	34.8	36.3	35
235HF-Vehicle	22.5	24.84	27.8	30	32.1	34.6	35.7	37.3	39.2	39.5	36.6	40.6	41.5	41.7
235HF-RC-REG3A	19.33	21.69	23.3	24.5	25.13	28.13	29.18	31.07	31.74	30.7	33.92	35.33	35.1	32.6
235HF-RC-REG3A	21.33	23.19	24.8	26.2	27.17	28.84	29.52	30.4	31.56	31.1	34.66	37.45	37.9	35.5
235HF-RC-REG3A	19.25	20.85	22.6	23.7	24.97	26.25	27.43	28.67	31.04	29.83	31.95	32.91	33.43	31
235HF-RC-REG3A	20.9	27.79	25.5	26.2	27.63	30.15	30.85	33.08	35.21	33.85	36.4	37.09	35.69	33.6
235HF-RC-REG3A	21.7	23.32	25.3	27.2	28.93	30.61	32.02	34.46	36.45	35.4	37.58	41.72	43.55	43
235HF-RC-REG3A	21	22.93	24.7	26.2	27.89	29.44	30.99	32.63	33.4	32.72	34.35	35.09	33.93	31.1
235HF-RC-REG3A	22.2	23.55	24.7	26.6	28.48	29.24	30.89	31.17	32.4	31.12	31.53	32.71	32.93	31.7
235HF-RC-REG3A	19.9	22.62	24.5	26.7	29.28	31.41	33.16	35.04	35.7	34.03	36.27	38.18	39.13	38.8
235HF-RC-REG3A	21.4	23.62	25.5	27.5	29.3	30.15	32.05	34.45	36.15	33.33	36.2	37.41	36.94	37.2
Chow-Vehicle	22.3	24.05	24.3	24.9	25.98	27.3	28.06	29.06	28.9	30.14	30.93	31.28	32.24	29.2
Chow-Vehicle	21.9	23.55	24.1	25	25.65	26.86	26.85	28.19	29.01	29.15	30.67	31.15	32.1	31.4
Chow-Vehicle	18	20.03	20.7	21.1	22.77	23.69	23.85	24.07	24.75	24.83	26.51	27	28.04	26.9
Chow-Vehicle	22.35	24.1	25.1	25	25.51	27.64	27.93	28.51	29.29	29.69	31.32	32.55	32.76	33.9
Chow-Vehicle	21.28	22.9	24.3	24.2	25.5	27.04	27.5	27.99	28.47	29.18	30.82	31.42	33.19	33.2
Chow-RC-REG3A	21.08	23.5	24.6	24.7	25.86	27.46	27.66	28.11	28.74	27.84	29.98	31.76	31.52	29.9
Chow-RC-REG3A	19.68	21.8	22.3	22.5	23.7	23.89	23.54	24.22	24.91	23.1	27.35	27.75	28.18	26.1
Chow-RC-REG3A	21.6	24.6	20.6	26.6	27.8	28.56	27.87	29.11	30.19	27.8	31.35	31.58	33.21	31.9
Chow-RC-REG3A	18	19.5	25.9	20.5	21.3	22.4	22.45	22.61	23.24	21.5	25.86	27.34	26.9	25.9
Chow-RC-REG3A	21.2	23.1	24.1	23.9	24.8	25.45	25.78	26.74	27.02	24.76	29.81	29.49	27.99	28.9

## Sheet: Panel c
Diet	status	Fat/weight (%)	Lean/weight (%)
HFD	Vehicle	36.66833	43.12968
HFD	Vehicle	34.0051	48.77551
HFD	Vehicle	30.77933	50.84637
HFD	Vehicle	39.10698	44.5814
HFD	Vehicle	32.19593	52.58015
HFD	Vehicle	26.10588	54.52059
HFD	Vehicle	22.90294	57.64118
HFD	Vehicle	32.04857	47.44
HFD	Vehicle	35.48441	48.28058
HFD	RC-REG3A	27.02147	54.72393
HFD	RC-REG3A	29.6	52.06197
HFD	RC-REG3A	23.9129	58.67742
HFD	RC-REG3A	25.3006	53.61012
HFD	RC-REG3A	35.7093	46.93256
HFD	RC-REG3A	20.15756	54.35048
HFD	RC-REG3A	16.98107	60.84543
HFD	RC-REG3A	33.89948	47.4433
HFD	RC-REG3A	27.26344	54.08333
Chow	Vehicle	13.33219	61.67808
Chow	Vehicle	16.13057	60.20701
Chow	Vehicle	13.6803	60.48327
Chow	Vehicle	17.77581	60.97935
Chow	Vehicle	13.03614	62.47892
Chow	RC-REG3A	16.94983	63.84281
Chow	RC-REG3A	12.13793	62.17625
Chow	RC-REG3A	16.23511	62.95925
Chow	RC-REG3A	10.6139	62.72201
Chow	RC-REG3A	11.36332	65.76471

## Sheet: Panel d
status	Histological steatosis score (%)
Vehicle	10
Vehicle	30
Vehicle	5
Vehicle	5
Vehicle	5
Vehicle	5
Vehicle	5
Vehicle	10
Vehicle	40
RC-REG3A	5
RC-REG3A	5
RC-REG3A	5
RC-REG3A	5
RC-REG3A	30
RC-REG3A	0
RC-REG3A	0
RC-REG3A	0
RC-REG3A	5

## Sheet: Panel e
Serum levels of lipids (µM)
status	Cholesterol	Cholesterol esters	Triglycerides	Neutral lipids
235HF-Vehicle	1003.48	1891.57	222.6	3117.66
235HF-Vehicle	869.73	1729.38	161.72	2760.82
235HF-Vehicle	984.54	1822.7	118.49	2925.73
235HF-Vehicle	848.22	1801.25	106.28	2755.74
235HF-Vehicle	892.37	1789.98	213.7	2896.05
235HF-Vehicle	887.95	1588.26	155.72	2631.93
235HF-Vehicle	844.58	1405.47	170.73	2420.77
235HF-Vehicle	1065.86	2118.39	198.59	3382.84
235HF-Vehicle	819.98	1698.53	104.03	2622.53
235HF-RC-REG3A	599.44	1227.14	163.61	1990.19
235HF-RC-REG3A	684.53	1464.44	96.6	2245.57
235HF-RC-REG3A	484.08	1064.52	117.86	1666.46
235HF-RC-REG3A	592.45	1162.36	117.37	1872.19
235HF-RC-REG3A	616.76	1574	148.77	2339.53
235HF-RC-REG3A	792.31	1310.13	303.17	2405.62
235HF-RC-REG3A	578.53	1105.05	98.79	1782.37
235HF-RC-REG3A	712.06	1907.51	65.97	2685.54
235HF-RC-REG3A	764.13	1697.78	68.38	2530.3
Chow-Vehicle	580.81	1209.79	251.11	2041.71
Chow-Vehicle	519.01	1045.83	242.53	1807.37
Chow-Vehicle	389.75	825.38	179.54	1394.66
Chow-Vehicle	574.59	1141.37	592.13	2308.1
Chow-Vehicle	568.92	1372.62	350.73	2292.27
Chow-RC-REG3A	500.87	1943.96	171.72	2616.54
Chow-RC-REG3A	377.9	1228.71	114.99	1721.6
Chow-RC-REG3A	272.7	1011.15	51.12	1334.97
Chow-RC-REG3A	288.83	1036.7	135.65	1461.18
Chow-RC-REG3A	444.39	1320.04	241.74	2006.17

## Sheet: Panel f
status	blood leptin (ng/mL)
Chow-Vehicle	4.85
Chow-Vehicle	9.45
Chow-Vehicle	3.14
Chow-Vehicle	11.88
Chow-Vehicle	7.87
Chow-RC-REG3A	3.57
Chow-RC-REG3A	7.73
Chow-RC-REG3A	9.24
Chow-RC-REG3A	3.54
Chow-RC-REG3A	5.08
235HF-Vehicle	19.77
235HF-Vehicle	19.46
235HF-Vehicle	16.09
235HF-Vehicle	19.66
235HF-Vehicle	20.31
235HF-RC-REG3A	15.36
235HF-RC-REG3A	18.65
235HF-RC-REG3A	11.3
235HF-RC-REG3A	6.51
235HF-RC-REG3A	14.96

## Sheet: Panel g
status	Basal glycemia (mg/dL)
235HF-Vehicle	201
235HF-Vehicle	211
235HF-Vehicle	243
235HF-Vehicle	231
235HF-Vehicle	229
235HF-Vehicle	205
235HF-Vehicle	200
235HF-Vehicle	277
235HF-Vehicle	205
235HF-RC-REG3A	190
235HF-RC-REG3A	199
235HF-RC-REG3A	217
235HF-RC-REG3A	204
235HF-RC-REG3A	222
235HF-RC-REG3A	118
235HF-RC-REG3A	157
235HF-RC-REG3A	196
235HF-RC-REG3A	197
Chow-Vehicle	229
Chow-Vehicle	219
Chow-Vehicle	212
Chow-Vehicle	193
Chow-Vehicle	229
Chow-RC-REG3A	165
Chow-RC-REG3A	202
Chow-RC-REG3A	189
Chow-RC-REG3A	194
Chow-RC-REG3A	196

## Sheet: Panel h
Glycemia (mg/dL) during Oral glucose Tolerance Test
status	day	0min	5min	10min	15min	30min	45min	60min	90min	120min
235HF-RC-REG3A	28	195	245	328	289	284	213	218	173	200
235HF-RC-REG3A	28	163	147	166	307	261	240	191	138	182
235HF-RC-REG3A	28	192	274	288	434	457	364	330	249	202
235HF-RC-REG3A	28	183	247	297	291	236	210	223	203	149
235HF-RC-REG3A	28	163	211	299	406	343	322	321	271	238
235HF-RC-REG3A	28	196	177	247	240	163	179	173	145	136
235HF-RC-REG3A	28	175	215	272	271	196	196	152	107	103
235HF-RC-REG3A	28	190	223	275	350	337	298	312	263	195
235HF-RC-REG3A	28	150	198	266	283	269	227	230	175	149
235HF-Vehicle	28	206	265	344	475	345	353	325	258	235
235HF-Vehicle	28	180	232	261	419	316	257	236	198	194
235HF-Vehicle	28	185	265	285	355	329	303	285	264	238
235HF-Vehicle	28	167	178	331	365	348	278	246	321	210
235HF-Vehicle	28	146	198	334	337	230	239	249	213	193
235HF-Vehicle	28	166	209	315	365	260	293	241	211	209
235HF-Vehicle	28	207	200	150	346	257	227	240	184	211
235HF-Vehicle	28	160	179	289	392	381	299	282	198	181
235HF-Vehicle	28	176	197	329	402	358	276	231	247	177
235HF-RC-REG3A	0	186	208	311	373	354	300	273	170	193
235HF-RC-REG3A	0	202	289	343	367	294	254	310	225	224
235HF-RC-REG3A	0	161	253	322	345	362	297	262	220	171
235HF-RC-REG3A	0	195	269	383	411	426	293	306	203	154
235HF-RC-REG3A	0	149	210	305	392	376	380	292	231	240
235HF-RC-REG3A	0	153	171	265	327	245	269	196	227	192
235HF-RC-REG3A	0	182	242	302	393	378	323	317	225	161
235HF-RC-REG3A	0	168	288	365	434	234	290	250	219	184
235HF-RC-REG3A	0	157	182	273	371	343	308	297	242	182
235HF-Vehicle	0	178	149	272	378	343	284	337	244	200
235HF-Vehicle	0	157	249	404	451	260	310	261	239	167
235HF-Vehicle	0	181	246	471	495	419	357	363	195	180
235HF-Vehicle	0	188	227	324	453	328	319	313	217	184
235HF-Vehicle	0	176	150	293	383	288	251	200	165	149
235HF-Vehicle	0	169	122	180	286	334	280	309	184	168
235HF-Vehicle	0	164	196	275	342	375	277	235	152	158
235HF-Vehicle	0	128	180	223	307	319	272	243	172	102
235HF-Vehicle	0	172	228	412	408	391	302	236	216	184

## Sheet: Panel i
Blood Insulin (ng/mL) during OGTT
status	0min	15min	30min
235HF-Vehicle	1.061	2.628	1.76
235HF-Vehicle	0.229	2.459	1.519
235HF-Vehicle	1.429	2.471	1.404
235HF-Vehicle	1.043	3.14	3.544
235HF-Vehicle	0.862	4.955	1.471
235HF-Vehicle	0.609	1.826	0.916
235HF-Vehicle	1.049	4.424	1.224
235HF-Vehicle	0.181	1.483	1.284
235HF-Vehicle	0.597	2.405	1.573
235HF-RC-REG3A	0.271	1.435	0.759
235HF-RC-REG3A	0.681	0.609	0.555
235HF-RC-REG3A	0.392	0.886	0.766
235HF-RC-REG3A	1.079	1.826	1.543
235HF-RC-REG3A	0.464	2.031	1.706
235HF-RC-REG3A	1.41	2.266	0.639
235HF-RC-REG3A	0.591	1.26	0.693
235HF-RC-REG3A	0.452	1.181	0.91
235HF-RC-REG3A	0.193	0.482	0.464
Chow-Vehicle	0.283	0.892	0.53
Chow-Vehicle	0.332	1.579	0.82
Chow-Vehicle	0.181	0.542	0.271
Chow-Vehicle	0.344	0.675	0.609
Chow-Vehicle	0.102	0.458	0.241
Chow-RC-REG3A	0.428	1.181	0.597
Chow-RC-REG3A	0.024	0.338	0.223
Chow-RC-REG3A	0.494	1.495	0.934
Chow-RC-REG3A	0.332	1.055	0.253
Chow-RC-REG3A	0.223	0.808	0.488

## Sheet: Panel j
Glycemia (mg/dL) during Insulin Tolerance Test
status	0min	5min	10min	15min	30min	45min	60min	90min	120min
235HF-Vehicle	201	236	184	133	110	114	112	176	193
235HF-Vehicle	211	258	229	150	116	106	107	118	141
235HF-Vehicle	243	228	191	115	107	103	83	124	161
235HF-Vehicle	231	210	204	131	103	84	102	138	154
235HF-Vehicle	229	186	175	138	113	113	125	139	173
235HF-Vehicle	205	204	142	117	80	97	78	109	161
235HF-Vehicle	200	155	164	139	94	88	109	117	138
235HF-Vehicle	277	247	212	162	117	114	158	161	215
235HF-Vehicle	205	206	200	153	106	126	155	155	164
235HF-RC-REG3A	190	241	187	149	105	93	99	122	162
235HF-RC-REG3A	199	248	198	159	123	98	104	163	197
235HF-RC-REG3A	217	249	191	153	94	103	95	120	132
235HF-RC-REG3A	204	198	185	120	132	151	153	143	156
235HF-RC-REG3A	222	251	240	151	124	110	174	189	200
235HF-RC-REG3A	118	107	83	75	58	60	58	70	90
235HF-RC-REG3A	157	154	109	80	83	64	71	120	147
235HF-RC-REG3A	196	206	156	121	102	70	62	76	109
235HF-RC-REG3A	197	209	144	94	69	32	27	106	169

## Sheet: Panel k
Glucose (mg/min/kg)
status	GUR	GIR	EGP
235HF-Vehicle	36.25	10.53	25.71
235HF-Vehicle	48.53	19.54	28.99
235HF-Vehicle	27.37	18.99	8.38
235HF-Vehicle	48.14	13.35	34.79
235HF-Vehicle	62.7	17.74	44.97
235HF-Vehicle	57.72	9.52	48.19
235HF-RC-REG3A	46.13	4.74	41.39
235HF-RC-REG3A	37.58	9.45	28.13
235HF-RC-REG3A	30.4	15	15.4
235HF-RC-REG3A	57.86	14.33	43.52
235HF-RC-REG3A	54.92	18.68	36.24
235HF-RC-REG3A	49.76	17.33	32.43
235HF-RC-REG3A	62.11	14.66	47.45
Chow-Vehicle	51.45	20.34	31.11
Chow-Vehicle	55.14	21.57	33.58
Chow-Vehicle	68.8	19.37	49.43
Chow-Vehicle	60.11	24.82	35.29
Chow-RC-REG3A	39.7	20.34	19.36
Chow-RC-REG3A	52.21	19.61	32.6
Chow-RC-REG3A	64.48	27.47	37.01
Chow-RC-REG3A	62.23	19.74	42.5
Chow-RC-REG3A	62.58	20.2	42.38

[truncated: 1 more sheets: Panel l]
