# Supplementary material for: Antimicrobial protein REG3A regulates glucose homeostasis and insulin resistance in obese diabetic mice
Source: Commun Biol. 2023 Mar 15;6:269. doi: 10.1038/s42003-023-04616-5 (PMC10015038; doi:10.1038/s42003-023-04616-5)
Supplement: Supplementary file 9 — Supplementary Data 6 [file 42003_2023_4616_MOESM9_ESM.ods]

## Sheet: Panel a
Carbonylation levels
status	DNPH	Actin
WT C57BL/6	37757.947	19591.773
WT C57BL/6	39407.947	30729.087
WT C57BL/6	54814.574	23563.551
WT C57BL/6	73787.252	18950.016
WT C57BL/6	53930.453	19175.844
WT C57BL/6	53210.352	24544.38
WT C57BL/6	33479.169	14570.338
WT C57BL/6	59329.716	12707.489
TG REG3A	64840.846	197690.198
TG REG3A	67627.687	22114.602
TG REG3A	120044.101	25749.43
TG REG3A	81377.909	21249.016
TG REG3A	103468.131	20332.53
TG REG3A	125246.373	17388.309
TG REG3A	108352.657	35442.815
TG REG3A	140232.051	24506.966
Ob/Ob Vehicle	37084.876	126.607
Ob/Ob Vehicle	8289.676	117.314
Ob/Ob Vehicle	48145.586	7539.861
Ob/Ob Vehicle	105835.729	2547.355
Ob/Ob Vehicle	42550.616	7220.447
Ob/Ob Vehicle	33173.474	8300.569
Ob/Ob RC-REG3A	32441.645	6849.497
Ob/Ob RC-REG3A	38257.352	5126.426
Ob/Ob RC-REG3A	41859.252	6974.326
Ob/Ob RC-REG3A	22533.098	8272.569
Ob/Ob RC-REG3A	20988.612	7430.004
HF235 Vehicle	25274.988	472.678
HF235 Vehicle	75610.415	15785.803
HF235 Vehicle	38143.231	10641.539
HF235 Vehicle	43709.637	13632.418
HF235 RC-REG3A	52021.858	7527.69
HF235 RC-REG3A	48966.767	8393.933
HF235 RC-REG3A	45861.666	12860.075

## Sheet: Panel b
status	DNPH/Coomasie ratio
C2C12_Vehicle	0.674788813
C2C12_Vehicle	0.801013215
C2C12_RC-REG3A	0.067750678
C2C12_RC-REG3A	0.048577226
C2C12_Vehicle + GO	2.716382809
C2C12_Vehicle + GO	2.804888225
C2C12_RC-REG3A + GO	0.905243208
C2C12_RC-REG3A + GO	1.095979859

## Sheet: Panel c
status	pAkt/Akt ratio
untreated C2C12	1.0038597
untreated C2C12	0.8752665
untreated C2C12	1.0445763
untreated C2C12	1.0078178
C2C12 + GO	0.9624294
C2C12 + GO	1.0748767
C2C12 + GO	0.3980517
C2C12 + GO	1.3526218
C2C12 + Insulin	4.0907221
C2C12 + Insulin	1.8012964
C2C12 + Insulin	7.7227854
C2C12 + Insulin + GO	1.565837
C2C12 + Insulin + GO	1.8005282
C2C12 + Insulin + GO	0.1017147
C2C12 + Insulin + GO	4.9084749
C2C12 + RC-REG3A	0.576046
C2C12 + RC-REG3A	1.1262388
C2C12 + RC-REG3A + GO	0.4060891
C2C12 + RC-REG3A + GO	0.4142066
C2C12 + RC-REG3A + GO	0.9319664
C2C12 + RC-REG3A + Insulin	1.147355
C2C12 + RC-REG3A + Insulin	1.8126064
C2C12 + RC-REG3A + Insulin + GO	0.8997325
C2C12 + RC-REG3A + Insulin + GO	0
C2C12 + RC-REG3A + Insulin + GO	0.697515
C2C12 + RC-REG3A + Insulin + GO	3.965292

## Sheet: Panel d
status	pAMPK/AMPK ratio
untreated C2C12	1.0125607
untreated C2C12	1.001231
untreated C2C12	1.0004423
C2C12 + GO	1.0358517
C2C12 + GO	0.7025298
C2C12 + Insulin	0.9624796
C2C12 + Insulin	0.9856557
C2C12 + Insulin + GO	1.4963729
C2C12 + Insulin + GO	0.8021065
C2C12 + RC-REG3A	2.1144329
C2C12 + RC-REG3A	1.3426998
C2C12 + RC-REG3A	1.9288219
C2C12 + RC-REG3A + GO	1.3894152
C2C12 + RC-REG3A + GO	1.3025545
C2C12 + RC-REG3A + GO	1.7438641
C2C12 + RC-REG3A + Insulin	2.3799748
C2C12 + RC-REG3A + Insulin	1.1545929
C2C12 + RC-REG3A + Insulin + GO	1.0805994
C2C12 + RC-REG3A + Insulin + GO	1.1991447
C2C12 + RC-REG3A + Insulin + GO	1.4711183

## Sheet: Panel e
RC-REG3A (µg/mL)	pAMPK/AMPK ratio
0	1.026366
0	1.001049
0	1.003131
1	1.4297
1	2.858265
1	1.090983
2	2.876732
2	6.403002
2	2.31694
4	2.459175
4	4.341377
4	2.611121

## Sheet: Panel f
RC-REG3A (µg/mL)	pAMPK/AMPK ratio
0	1.00986708686831
0	1.00623920380149
1	0.929298612663246
1	0.868971937904212
2	1.3298459228049
2	1.13481519196805
4	1.96433637046139
4	1.27308414962624

## Sheet: Panel g
Tibialis muscle
status	pAKT	AKT	pAMPK	AMPK
235HF-vehicle	10012	11687	14709	9550
235HF-vehicle	10572	14742	12050	16961
235HF-vehicle	10198	14995	13010	18394
235HF-vehicle	10099	16804	11469	13456
235HF-RC-REG3A	8652	9431	15562	11111
235HF-RC-REG3A	6297	12295	14832	11535
235HF-RC-REG3A	7374	13098	17999	11150
235HF-RC-REG3A	8672	9213	20230	9650

## Sheet: Panel h
Tibialis muscle
status	pAKT	AKT	pAMPK	AMPK
ob/ob Vehicle	3699.69	5799.004	6068.146	6952.61
ob/ob Vehicle	6250.276	2134.033	7310.439	5788.368
ob/ob Vehicle	4630.033	5338.518	8743.338	7460.439
ob/ob Vehicle	3480.619	3204.276	5955.024	8545.56
ob/ob Vehicle	1322.184	4733.518	7071.853	7783.317
ob/ob Vehicle	1967.305	6491.933	9326.167	10010.974
ob/ob RC-REG3A	1268.891	6492.518	14768.016	12834.631
ob/ob RC-REG3A	7136.983	3292.74	22777.451	12317.752
ob/ob RC-REG3A	2278.134	7056.175	13963.258	12325.631
ob/ob RC-REG3A	2662.548	3733.74	9287.995	10397.731
ob/ob RC-REG3A	4182.912	2224.083	15562.844	9618.024

## Sheet: Panel i
status	pAMPK/AMPK ratio
Control siRNA	1.0615078
Control siRNA	1.0061902
Control siRNA	1.0201773
Control siRNA	1.0028218
Control siRNA	1.0028218
gp130 siRNA	2.4249507
gp130 siRNA	0.8235179
gp130 siRNA	0.5536995
gp130 siRNA	0.552345
gp130 siRNA	1.0483491
RC-REG3A + Control siRNA	10.3981011
RC-REG3A + Control siRNA	3.3984615
RC-REG3A + Control siRNA	2.4893117
RC-REG3A + Control siRNA	1.0664993
RC-REG3A + Control siRNA	2.2275117
RC-REG3A + gp130 siRNA	7.3052674
RC-REG3A + gp130 siRNA	2.4132145
RC-REG3A + gp130 siRNA	1.4911576
RC-REG3A + gp130 siRNA	0.3180376
RC-REG3A + gp130 siRNA	0.935073

## Sheet: Panel j
status	total gp130	oxidised gp130	Oxidised/total gp130	total InsR	Oxidised InsR	oxidised/total InsR
GO	6352.2	1343.5	0.211501527030005	10666.7	13434	1.25943356427011
GO	3167	548	0.173034417429744	16904.6	20541.056	1.2151163588609
RC-REG3A + GO	9076.6	546.2	0.060176718154375	9015.2	10842.2	1.20265773360547
RC-REG3A + GO	9576	395	0.0412489557226399	25719.4	30733.116	1.19493907322877
