# Supplementary material for: Antimicrobial protein REG3A regulates glucose homeostasis and insulin resistance in obese diabetic mice
Source: Commun Biol. 2023 Mar 15;6:269. doi: 10.1038/s42003-023-04616-5 (PMC10015038; doi:10.1038/s42003-023-04616-5)
Supplement: Supplementary file 10 — Supplementary Data 7 [file 42003_2023_4616_MOESM10_ESM.ods]

## Sheet: S1
status	sex	age (months)	weight (g)
WT C57BL/6	F	4	26.5
WT C57BL/6	F	4	25.7
WT C57BL/6	F	4	21.9
WT C57BL/6	F	4	21.3
WT C57BL/6	F	4	23.6
WT C57BL/6	F	4	21.9
WT C57BL/6	F	4	25.2
WT C57BL/6	F	4	22.8
WT C57BL/6	F	4	23.2
WT C57BL/6	F	4	23.5
WT C57BL/6	F	4	22.2
WT C57BL/6	F	4	22.8
WT C57BL/6	F	4	23.6
WT C57BL/6	F	4	25.4
WT C57BL/6	F	4	23.2
WT C57BL/6	F	4	22.8
WT C57BL/6	F	4	21.5
WT C57BL/6	F	4	22.7
WT C57BL/6	F	4	23
WT C57BL/6	F	4	20.8
WT C57BL/6	F	4	21.7
WT C57BL/6	F	4	20.9
WT C57BL/6	F	4	22.8
WT C57BL/6	F	4	20.6
WT C57BL/6	F	4	20.9
WT C57BL/6	F	4	19.9
WT C57BL/6	F	4	22.8
WT C57BL/6	F	4	24.2
TG TG REG3A	F	4	24.8
TG TG REG3A	F	4	33.7
TG TG REG3A	F	4	19
TG TG REG3A	F	4	19.8
TG TG REG3A	F	4	20.1
TG TG REG3A	F	4	33.3
TG TG REG3A	F	4	27.7
TG TG REG3A	F	4	21.2
TG TG REG3A	F	4	20.5
TG TG REG3A	F	4	21.6
TG TG REG3A	F	4	22.6
TG TG REG3A	F	4	21.4
TG TG REG3A	F	4	23.6
TG TG REG3A	F	4	20.6
TG TG REG3A	F	4	21.3
TG TG REG3A	F	4	21.9
TG TG REG3A	F	4	20.8
TG TG REG3A	F	4	18.2
TG TG REG3A	F	4	19.4
TG TG REG3A	F	4	19.1
TG TG REG3A	F	4	19.1
TG TG REG3A	F	4	20.6
TG TG REG3A	F	4	19.6
TG TG REG3A	F	4	21
TG TG REG3A	F	4	20.9
TG TG REG3A	F	4	23.6
TG TG REG3A	F	4	20
TG TG REG3A	F	4	20.3
TG TG REG3A	F	4	18.9
TG TG REG3A	F	4	16.9
TG TG REG3A	F	4	21.5
TG TG REG3A	F	4	19.7
TG TG REG3A	F	4	22.4
TG TG REG3A	F	4	19.6
TG TG REG3A	F	4	20.1
TG TG REG3A	F	4	21.1
TG TG REG3A	F	4	19.8
TG TG REG3A	F	4	23.6
TG TG REG3A	F	4	22.7
WT C57BL/6	F	6	24.8
WT C57BL/6	F	6	22.5
WT C57BL/6	F	6	24.4
WT C57BL/6	F	6	24
WT C57BL/6	F	6	25.6
WT C57BL/6	F	6	24.6
WT C57BL/6	F	6	24.7
WT C57BL/6	F	6	21.9
WT C57BL/6	F	6	21
WT C57BL/6	F	6	24.7
WT C57BL/6	F	6	23.5
WT C57BL/6	F	6	23.2
WT C57BL/6	F	6	27.7
WT C57BL/6	F	6	21.4
WT C57BL/6	F	6	20.9
WT C57BL/6	F	6	20.1
WT C57BL/6	F	6	27
WT C57BL/6	F	6	28.9
WT C57BL/6	F	6	25.9
WT C57BL/6	F	6	23.6
WT C57BL/6	F	6	23.9
WT C57BL/6	F	6	25
WT C57BL/6	F	6	23.6
WT C57BL/6	F	6	24.5
WT C57BL/6	F	6	23
WT C57BL/6	F	6	22.3
WT C57BL/6	F	6	25.3
WT C57BL/6	F	6	24.3
WT C57BL/6	F	6	22.7
WT C57BL/6	F	6	23.6
WT C57BL/6	F	6	20.8
WT C57BL/6	F	6	35.1
WT C57BL/6	F	6	31.8
WT C57BL/6	F	6	33.6
WT C57BL/6	F	6	24.9
WT C57BL/6	F	6	23.5
WT C57BL/6	F	6	26.1
WT C57BL/6	F	6	25.6
WT C57BL/6	F	6	26.8
WT C57BL/6	F	6	26.7
WT C57BL/6	F	6	25.3
WT C57BL/6	F	6	22.1
WT C57BL/6	F	6	21.6
WT C57BL/6	F	6	27
WT C57BL/6	F	6	25.9
WT C57BL/6	F	6	24.2
WT C57BL/6	F	6	28.6
WT C57BL/6	F	6	22.6
WT C57BL/6	F	6	22.2
WT C57BL/6	F	6	21.5
WT C57BL/6	F	6	28.5
WT C57BL/6	F	6	27.6
WT C57BL/6	F	6	25.3
WT C57BL/6	F	6	24.8
WT C57BL/6	F	6	25.5
WT C57BL/6	F	6	24.3
WT C57BL/6	F	6	26
WT C57BL/6	F	6	23.2
WT C57BL/6	F	6	23
WT C57BL/6	F	6	24
WT C57BL/6	F	6	23.7
WT C57BL/6	F	6	25.1
WT C57BL/6	F	6	23.9
WT C57BL/6	F	6	24.3
WT C57BL/6	F	6	23.3
WT C57BL/6	F	6	23
WT C57BL/6	F	6	25.2
WT C57BL/6	F	6	25.5
WT C57BL/6	F	6	27.7
WT C57BL/6	F	6	27.3
WT C57BL/6	F	6	23.7
WT C57BL/6	F	6	24.2
WT C57BL/6	F	6	24.4
WT C57BL/6	F	6	23.1
WT C57BL/6	F	6	23
WT C57BL/6	F	6	25.5
WT C57BL/6	F	6	25.4
WT C57BL/6	F	6	23.4
WT C57BL/6	F	6	23.3
WT C57BL/6	F	6	21.6
TG TG REG3A	F	6	25.2
TG TG REG3A	F	6	22.5
TG TG REG3A	F	6	22.7
TG TG REG3A	F	6	24.8
TG TG REG3A	F	6	25.2
TG TG REG3A	F	6	20.6
TG TG REG3A	F	6	24.2
TG TG REG3A	F	6	21.8
TG TG REG3A	F	6	22.1
TG TG REG3A	F	6	22.1
TG TG REG3A	F	6	22.7
TG TG REG3A	F	6	19
TG TG REG3A	F	6	21.6
TG TG REG3A	F	6	19.2
TG TG REG3A	F	6	21.5
TG TG REG3A	F	6	20.9
TG TG REG3A	F	6	21.7
TG TG REG3A	F	6	23.7
TG TG REG3A	F	6	25.6
TG TG REG3A	F	6	24.4
TG TG REG3A	F	6	28
TG TG REG3A	F	6	38.6
TG TG REG3A	F	6	36.5
TG TG REG3A	F	6	36.7
TG TG REG3A	F	6	23.4
TG TG REG3A	F	6	21.9
TG TG REG3A	F	6	23.9
TG TG REG3A	F	6	45
TG TG REG3A	F	6	46.3
TG TG REG3A	F	6	23.6
TG TG REG3A	F	6	23.2
TG TG REG3A	F	6	20.2
TG TG REG3A	F	6	22
TG TG REG3A	F	6	26.8
TG TG REG3A	F	6	22.7
TG TG REG3A	F	6	21.8
TG TG REG3A	F	6	21.9
WT C57BL/6	F	12	35.9
WT C57BL/6	F	12	34.5
WT C57BL/6	F	12	33
WT C57BL/6	F	12	29.3
WT C57BL/6	F	12	30.8
WT C57BL/6	F	12	26.6
WT C57BL/6	F	12	25.8
WT C57BL/6	F	12	23.7
WT C57BL/6	F	12	28.4
WT C57BL/6	F	12	24.8
WT C57BL/6	F	12	29.1
WT C57BL/6	F	12	25.8
WT C57BL/6	F	12	26.6
WT C57BL/6	F	12	24.7
WT C57BL/6	F	12	23.7
WT C57BL/6	F	12	27.2
WT C57BL/6	F	12	31
WT C57BL/6	F	12	26.8
WT C57BL/6	F	12	34
WT C57BL/6	F	12	24.7
WT C57BL/6	F	12	23.6
WT C57BL/6	F	12	23
WT C57BL/6	F	12	34.9
WT C57BL/6	F	12	35.9
WT C57BL/6	F	12	25.9
WT C57BL/6	F	12	27.5
WT C57BL/6	F	12	29.9
WT C57BL/6	F	12	28.1
WT C57BL/6	F	12	27.2
WT C57BL/6	F	12	26
WT C57BL/6	F	12	25.4
WT C57BL/6	F	12	26.4
WT C57BL/6	F	12	23.5
WT C57BL/6	F	12	25.7
WT C57BL/6	F	12	24.9
WT C57BL/6	F	12	25.1
WT C57BL/6	F	12	25
WT C57BL/6	F	12	25.2
WT C57BL/6	F	12	24.2
WT C57BL/6	F	12	26.7
WT C57BL/6	F	12	33.7
WT C57BL/6	F	12	28.1
WT C57BL/6	F	12	26.8
WT C57BL/6	F	12	25.2
WT C57BL/6	F	12	27.1
WT C57BL/6	F	12	24.5
WT C57BL/6	F	12	22.8
WT C57BL/6	F	12	29.5
WT C57BL/6	F	12	28.6
WT C57BL/6	F	12	25.2
WT C57BL/6	F	12	25.2
WT C57BL/6	F	12	22.9
TG TG REG3A	F	12	26.5
TG TG REG3A	F	12	27.5
TG TG REG3A	F	12	25.7
TG TG REG3A	F	12	27.4
TG TG REG3A	F	12	26.6
TG TG REG3A	F	12	25.8
TG TG REG3A	F	12	26.1
TG TG REG3A	F	12	26.1
TG TG REG3A	F	12	27.9
TG TG REG3A	F	12	22.2
TG TG REG3A	F	12	26.2
TG TG REG3A	F	12	24.3
TG TG REG3A	F	12	22.6
TG TG REG3A	F	12	22.9
TG TG REG3A	F	12	25.5
TG TG REG3A	F	12	20.3
TG TG REG3A	F	12	24
TG TG REG3A	F	12	25.3
TG TG REG3A	F	12	26.1
TG TG REG3A	F	12	31.1
TG TG REG3A	F	12	27.2
TG TG REG3A	F	12	26.5
TG TG REG3A	F	12	32.9
TG TG REG3A	F	12	31.4
TG TG REG3A	F	12	24.5
TG TG REG3A	F	12	26.2
TG TG REG3A	F	12	28.1
TG TG REG3A	F	12	30
TG TG REG3A	F	12	25
TG TG REG3A	F	12	24.8
TG TG REG3A	F	12	26.5
TG TG REG3A	F	12	28.8
TG TG REG3A	F	12	27.9
TG TG REG3A	F	12	27.9
TG TG REG3A	F	12	24.5
TG TG REG3A	F	12	26.2
TG TG REG3A	F	12	26.6
TG TG REG3A	F	12	25.4
TG TG REG3A	F	12	25
TG TG REG3A	F	12	31.5
TG TG REG3A	F	12	27
TG TG REG3A	F	12	24.4
TG TG REG3A	F	12	26.6
TG TG REG3A	F	12	29.4
TG TG REG3A	F	12	22.9
TG TG REG3A	F	12	25.2
TG TG REG3A	F	12	26.1
TG TG REG3A	F	12	25.3
TG TG REG3A	F	12	32.1
TG TG REG3A	F	12	29.6
TG TG REG3A	F	12	26.2
TG TG REG3A	F	12	25.4
TG TG REG3A	F	12	29.9
TG TG REG3A	F	12	24
TG TG REG3A	F	12	21.8
TG TG REG3A	F	12	27
TG TG REG3A	F	12	26.8
TG TG REG3A	F	12	28.2
TG TG REG3A	F	12	25.2
TG TG REG3A	F	12	22.1
TG TG REG3A	F	12	24.1
TG TG REG3A	F	12	30.5
TG TG REG3A	F	12	26.9
TG TG REG3A	F	12	29.5
TG TG REG3A	F	12	31.5
TG TG REG3A	F	12	27
TG TG REG3A	F	12	27.2
TG TG REG3A	F	12	24.6
TG TG REG3A	F	12	22.1
TG TG REG3A	F	12	28.8
TG TG REG3A	F	12	22.7
TG TG REG3A	F	12	27.8
TG TG REG3A	F	12	24.5
TG TG REG3A	F	12	27
TG TG REG3A	F	12	27.4
TG TG REG3A	F	12	28.8
TG TG REG3A	F	12	23.8
TG TG REG3A	F	12	24.2
TG TG REG3A	F	12	25.9
TG TG REG3A	F	12	25.3
TG TG REG3A	F	12	20.5
TG TG REG3A	F	12	24.3
TG TG REG3A	F	12	21.7
TG TG REG3A	F	12	24.1
TG TG REG3A	F	12	22.6
TG TG REG3A	F	12	24.9
TG TG REG3A	F	12	23.9
TG TG REG3A	F	12	26.4
TG TG REG3A	F	12	27.2
TG TG REG3A	F	12	37.4
TG TG REG3A	F	12	34.8
TG TG REG3A	F	12	37.6
TG TG REG3A	F	12	38.7
TG TG REG3A	F	12	36.9
TG TG REG3A	F	12	35.7
TG TG REG3A	F	12	25.2
TG TG REG3A	F	12	24.6
TG TG REG3A	F	12	25.6
TG TG REG3A	F	12	35.8
TG TG REG3A	F	12	41
TG TG REG3A	F	12	25.8
TG TG REG3A	F	12	26.4
TG TG REG3A	F	12	22.7
TG TG REG3A	F	12	26.5
TG TG REG3A	F	12	30
TG TG REG3A	F	12	26.2
TG TG REG3A	F	12	23
TG TG REG3A	F	12	24.4
WT C57BL/6	F	18	41.4
WT C57BL/6	F	18	33.5
WT C57BL/6	F	18	38.4
WT C57BL/6	F	18	37.3
WT C57BL/6	F	18	32.6
WT C57BL/6	F	18	32.5
WT C57BL/6	F	18	28.7
WT C57BL/6	F	18	27.1
WT C57BL/6	F	18	29.6
WT C57BL/6	F	18	28.7
WT C57BL/6	F	18	31.4
WT C57BL/6	F	18	28.7
WT C57BL/6	F	18	27.2
WT C57BL/6	F	18	28.6
WT C57BL/6	F	18	28.3
WT C57BL/6	F	18	33.3
WT C57BL/6	F	18	32.6
WT C57BL/6	F	18	30.3
WT C57BL/6	F	18	35.6
WT C57BL/6	F	18	30.2
WT C57BL/6	F	18	25.3
WT C57BL/6	F	18	26
WT C57BL/6	F	18	43.3
WT C57BL/6	F	18	38.9
WT C57BL/6	F	18	29.9
WT C57BL/6	F	18	31.4
WT C57BL/6	F	18	32.4
WT C57BL/6	F	18	31
WT C57BL/6	F	18	29.6
WT C57BL/6	F	18	27.6
WT C57BL/6	F	18	29.3
WT C57BL/6	F	18	29.1
WT C57BL/6	F	18	27.3
WT C57BL/6	F	18	27.8
WT C57BL/6	F	18	27
WT C57BL/6	F	18	28.8
WT C57BL/6	F	18	26.7
WT C57BL/6	F	18	26.4
WT C57BL/6	F	18	26.2
WT C57BL/6	F	18	25.6
WT C57BL/6	F	18	32.4
WT C57BL/6	F	18	37.2
WT C57BL/6	F	18	24.1
WT C57BL/6	F	18	30.8
WT C57BL/6	F	18	30.5
WT C57BL/6	F	18	25.2
WT C57BL/6	F	18	21.7
WT C57BL/6	F	18	30.1
WT C57BL/6	F	18	30.2
WT C57BL/6	F	18	27
WT C57BL/6	F	18	25.3
WT C57BL/6	F	18	24.7
TG TG REG3A	F	18	32
TG TG REG3A	F	18	28.7
TG TG REG3A	F	18	33.3
TG TG REG3A	F	18	31
TG TG REG3A	F	18	25.4
TG TG REG3A	F	18	33.9
TG TG REG3A	F	18	24
TG TG REG3A	F	18	32.9
TG TG REG3A	F	18	22.7
TG TG REG3A	F	18	26.3
TG TG REG3A	F	18	27.9
TG TG REG3A	F	18	25.3
TG TG REG3A	F	18	27.9
TG TG REG3A	F	18	24.8
TG TG REG3A	F	18	24.1
TG TG REG3A	F	18	29.4
TG TG REG3A	F	18	28
TG TG REG3A	F	18	29.2
TG TG REG3A	F	18	26.8
TG TG REG3A	F	18	30.3
TG TG REG3A	F	18	29.2
TG TG REG3A	F	18	35.4
TG TG REG3A	F	18	30.5
TG TG REG3A	F	18	27.2
TG TG REG3A	F	18	27.9
TG TG REG3A	F	18	24.2
TG TG REG3A	F	18	24
TG TG REG3A	F	18	25.6
TG TG REG3A	F	18	22.2
TG TG REG3A	F	18	24.2
TG TG REG3A	F	18	26.5
TG TG REG3A	F	18	28.6
TG TG REG3A	F	18	38
TG TG REG3A	F	18	34.2
TG TG REG3A	F	18	29.3
TG TG REG3A	F	18	27
TG TG REG3A	F	18	32.2
TG TG REG3A	F	18	26.1
TG TG REG3A	F	18	32.9
TG TG REG3A	F	18	33.6
TG TG REG3A	F	18	29.1
TG TG REG3A	F	18	29.2
TG TG REG3A	F	18	30.8
TG TG REG3A	F	18	30.6
TG TG REG3A	F	18	26.2
TG TG REG3A	F	18	24.1
TG TG REG3A	F	18	32
TG TG REG3A	F	18	31.3
TG TG REG3A	F	18	25.6
TG TG REG3A	F	18	27.3
TG TG REG3A	F	18	25.5
TG TG REG3A	F	18	28.1
TG TG REG3A	F	18	29.4
TG TG REG3A	F	18	24.3
TG TG REG3A	F	18	25.6
TG TG REG3A	F	18	29.7
TG TG REG3A	F	18	27.8
TG TG REG3A	F	18	26.5
TG TG REG3A	F	18	31.2
TG TG REG3A	F	18	24.7
TG TG REG3A	F	18	31.6
TG TG REG3A	F	18	28.1
TG TG REG3A	F	18	25
TG TG REG3A	F	18	26
TG TG REG3A	F	18	23.8
TG TG REG3A	F	18	24.4
TG TG REG3A	F	18	30.3
TG TG REG3A	F	18	27.1
TG TG REG3A	F	18	31.6
TG TG REG3A	F	18	29.6
TG TG REG3A	F	18	29.7
TG TG REG3A	F	18	27.8
TG TG REG3A	F	18	25.1
TG TG REG3A	F	18	36
TG TG REG3A	F	18	22.9
TG TG REG3A	F	18	32.2
TG TG REG3A	F	18	24.6
TG TG REG3A	F	18	28
TG TG REG3A	F	18	30.3
TG TG REG3A	F	18	28.9
TG TG REG3A	F	18	24.4
TG TG REG3A	F	18	24.6
TG TG REG3A	F	18	26.2
TG TG REG3A	F	18	26.7
TG TG REG3A	F	18	24.8
TG TG REG3A	F	18	25.2
TG TG REG3A	F	18	23.3
TG TG REG3A	F	18	25.3
TG TG REG3A	F	18	24.5
TG TG REG3A	F	18	25.9
TG TG REG3A	F	18	25.9
TG TG REG3A	F	18	36.6
TG TG REG3A	F	18	29.3
TG TG REG3A	F	18	34.3
TG TG REG3A	F	18	33.4
TG TG REG3A	F	18	31.2
TG TG REG3A	F	18	23.6
TG TG REG3A	F	18	26.3
TG TG REG3A	F	18	23.6
TG TG REG3A	F	18	38.8
TG TG REG3A	F	18	41.4
TG TG REG3A	F	18	27.8
TG TG REG3A	F	18	27.2
TG TG REG3A	F	18	25.2
TG TG REG3A	F	18	27.5
TG TG REG3A	F	18	32.9
TG TG REG3A	F	18	26.2
TG TG REG3A	F	18	24.7
TG TG REG3A	F	18	27.6
WT C57BL/6	F	24	30
WT C57BL/6	F	24	37.9
WT C57BL/6	F	24	30.9
WT C57BL/6	F	24	26.7
WT C57BL/6	F	24	28.7
WT C57BL/6	F	24	26.8
WT C57BL/6	F	24	25.1
WT C57BL/6	F	24	30.3
WT C57BL/6	F	24	25.1
WT C57BL/6	F	24	29.4
WT C57BL/6	F	24	26.4
WT C57BL/6	F	24	20.5
WT C57BL/6	F	24	29.9
WT C57BL/6	F	24	29.6
WT C57BL/6	F	24	28
WT C57BL/6	F	24	30.9
WT C57BL/6	F	24	28.2
WT C57BL/6	F	24	30.5
WT C57BL/6	F	24	25.5
WT C57BL/6	F	24	27.1
WT C57BL/6	F	24	24.6
WT C57BL/6	F	24	21
WT C57BL/6	F	24	26.4
WT C57BL/6	F	24	21.2
WT C57BL/6	F	24	25.9
WT C57BL/6	F	24	25.7
WT C57BL/6	F	24	21.5
WT C57BL/6	F	24	35.5
WT C57BL/6	F	24	30.4
WT C57BL/6	F	24	28.1
WT C57BL/6	F	24	22.7
WT C57BL/6	F	24	20
WT C57BL/6	F	24	24.3
WT C57BL/6	F	24	25.4
TG TG REG3A	F	24	26.3
TG TG REG3A	F	24	29.1
TG TG REG3A	F	24	29
TG TG REG3A	F	24	21.8
TG TG REG3A	F	24	32.6
TG TG REG3A	F	24	18.6
TG TG REG3A	F	24	24.4
TG TG REG3A	F	24	27.1
TG TG REG3A	F	24	18.2
TG TG REG3A	F	24	25.6
TG TG REG3A	F	24	20.2
TG TG REG3A	F	24	30
TG TG REG3A	F	24	28.9
TG TG REG3A	F	24	31
TG TG REG3A	F	24	21.7
TG TG REG3A	F	24	31.7
TG TG REG3A	F	24	28.3
TG TG REG3A	F	24	29.3
TG TG REG3A	F	24	24.7
TG TG REG3A	F	24	23.7
TG TG REG3A	F	24	24.3
TG TG REG3A	F	24	23.8
TG TG REG3A	F	24	21.3
TG TG REG3A	F	24	22.2
TG TG REG3A	F	24	23.1
TG TG REG3A	F	24	26.5
TG TG REG3A	F	24	26.9
TG TG REG3A	F	24	26.8
TG TG REG3A	F	24	24.1
TG TG REG3A	F	24	28.7
TG TG REG3A	F	24	30.7
TG TG REG3A	F	24	25.6
TG TG REG3A	F	24	28.4
TG TG REG3A	F	24	34.3
TG TG REG3A	F	24	26.4
TG TG REG3A	F	24	32.9
TG TG REG3A	F	24	32.8
TG TG REG3A	F	24	28.7
TG TG REG3A	F	24	25.6
TG TG REG3A	F	24	27
TG TG REG3A	F	24	28.5
TG TG REG3A	F	24	24.2
TG TG REG3A	F	24	27.8
TG TG REG3A	F	24	29
TG TG REG3A	F	24	25.6
TG TG REG3A	F	24	28.8
TG TG REG3A	F	24	27.4
TG TG REG3A	F	24	27.2
TG TG REG3A	F	24	36.6
TG TG REG3A	F	24	28.2
TG TG REG3A	F	24	27.5
TG TG REG3A	F	24	31.8
TG TG REG3A	F	24	27.6
TG TG REG3A	F	24	24.1
TG TG REG3A	F	24	23.2
TG TG REG3A	F	24	27.6
TG TG REG3A	F	24	28.6
TG TG REG3A	F	24	27.7
TG TG REG3A	F	24	32.5
TG TG REG3A	F	24	26.4
TG TG REG3A	F	24	22.6
TG TG REG3A	F	24	35.8
TG TG REG3A	F	24	17.7
TG TG REG3A	F	24	33.9
TG TG REG3A	F	24	27.1
TG TG REG3A	F	24	26.3
TG TG REG3A	F	24	29.9
TG TG REG3A	F	24	31.9
TG TG REG3A	F	24	20.2
TG TG REG3A	F	24	24.8
TG TG REG3A	F	24	27.2
TG TG REG3A	F	24	24.1
TG TG REG3A	F	24	19.8
TG TG REG3A	F	24	23.9
TG TG REG3A	F	24	23.3
TG TG REG3A	F	24	26.7
TG TG REG3A	F	24	24
TG TG REG3A	F	24	25.9
TG TG REG3A	F	24	28
TG TG REG3A	F	24	34.3
TG TG REG3A	F	24	29.5
TG TG REG3A	F	24	27
TG TG REG3A	F	24	27.8
TG TG REG3A	F	24	24.5
TG TG REG3A	F	24	25.4
TG TG REG3A	F	24	20.8
TG TG REG3A	F	24	30.3
TG TG REG3A	F	24	31.6
TG TG REG3A	F	24	19.6
TG TG REG3A	F	24	27.2
TG TG REG3A	F	24	27.8
TG TG REG3A	F	24	30.8
TG TG REG3A	F	24	27.8
TG TG REG3A	F	24	26.6
TG TG REG3A	F	24	25.5

## Sheet: S2a
Cumulative food intake (g/kg per mouse)
Time	WT C57BL/6	WT C57BL/6	WT C57BL/6	WT C57BL/6	WT C57BL/6	TG TG REG3A	TG TG REG3A	TG TG REG3A	TG TG REG3A	TG TG REG3A	TG TG REG3A	TG TG REG3A
01:00:00 PM				0.593471810089021	1.48367952522255					0.946372239747634	0.33500837520938	0.31104199066874
01:40:00 PM				0.593471810089021	2.07715133531157					0.946372239747634	0.33500837520938	0.31104199066874
02:20:00 PM				0.593471810089021	2.37388724035608					1.26182965299685	0.33500837520938	0.31104199066874
03:00:00 PM				0.593471810089021	5.04451038575668					1.26182965299685	0.33500837520938	1.86625194401244
03:40:00 PM				0.593471810089021	5.04451038575668					1.26182965299685	0.33500837520938	1.86625194401244
04:20:00 PM				0.593471810089021	5.04451038575668					1.26182965299685	0.33500837520938	1.86625194401244
05:00:00 PM				0.593471810089021	5.04451038575668					1.26182965299685	0.33500837520938	2.79937791601866
05:40:00 PM				0.593471810089021	5.04451038575668					1.26182965299685	0.33500837520938	2.79937791601866
06:20:00 PM	0.367647058823529	0.244498777506112	4.40414507772021	0.593471810089021	1.48367952522255	0.727272727272727	0	0	0.343642611683849	1.26182965299685	0.33500837520938	3.1104199066874
07:00:00 PM	0.367647058823529	0.244498777506112	4.40414507772021	0.593471810089021	2.07715133531157	0.727272727272727	3.64372469635627	0	0.343642611683849	1.26182965299685	0.33500837520938	3.1104199066874
07:40:00 PM	0.367647058823529	0.244498777506112	4.40414507772021	0.593471810089021	2.37388724035608	0.727272727272727	12.5506072874494	0	0.343642611683849	1.26182965299685	0.33500837520938	6.22083981337481
08:20:00 PM	0.367647058823529	0.244498777506112	4.40414507772021	0.593471810089021	5.04451038575668	0.727272727272727	18.2186234817814	0	0.343642611683849	3.15457413249211	1.6750418760469	13.6858475894246
09:00:00 PM	0.367647058823529	0.244498777506112	4.40414507772021	0.593471810089021	5.04451038575668	0.727272727272727	23.0769230769231	0	0.343642611683849	8.2018927444795	2.68006700167504	23.950233281493
09:40:00 PM	0.367647058823529	0.244498777506112	4.40414507772021	0.593471810089021	5.04451038575668	0.727272727272727	28.3400809716599	0	0.343642611683849	24.9211356466877	6.70016750418761	23.950233281493
10:20:00 PM	0.367647058823529	0.244498777506112	4.40414507772021	0.593471810089021	5.04451038575668	0.727272727272727	28.3400809716599	0	0.343642611683849	28.391167192429	13.4003350083752	23.950233281493
11:00:00 PM	0.367647058823529	0.244498777506112	4.40414507772021	0.593471810089021	5.04451038575668	0.727272727272727	28.3400809716599	0	0.343642611683849	29.9684542586751	17.0854271356784	23.950233281493
11:40:00 PM	0.367647058823529	0.244498777506112	4.40414507772021	0.593471810089021	6.52818991097923	0.727272727272727	31.1740890688259	0	0.343642611683849	29.9684542586751	17.0854271356784	42.9237947122862
12:20:00 AM	22.0588235294118	0.244498777506112	4.40414507772021	0.593471810089021	6.52818991097923	0.727272727272727	31.1740890688259	0	0.343642611683849	29.9684542586751	17.0854271356784	60.9642301710731
01:00:00 AM	22.0588235294118	0.244498777506112	4.40414507772021	0.593471810089021	6.52818991097923	0.727272727272727	31.1740890688259	14.8367952522255	0.343642611683849	46.0567823343849	17.0854271356784	61.2752721617418
01:40:00 AM	25.3676470588235	0.244498777506112	4.40414507772021	0.890207715133531	6.52818991097923	0.727272727272727	32.7935222672065	26.1127596439169	0.343642611683849	46.0567823343849	22.7805695142379	61.5863141524106
02:20:00 AM	25.3676470588235	0.244498777506112	4.40414507772021	2.37388724035608	13.0563798219585	0.727272727272727	32.7935222672065	26.1127596439169	0.343642611683849	46.0567823343849	29.8157453936348	61.8973561430793
03:00:00 AM	25.3676470588235	0.244498777506112	4.40414507772021	2.37388724035608	17.8041543026706	0.727272727272727	32.7935222672065	26.1127596439169	0.343642611683849	51.4195583596215	35.8458961474037	61.8973561430793
03:40:00 AM	30.5147058823529	0.244498777506112	4.40414507772021	2.67062314540059	28.486646884273	0.727272727272727	32.7935222672065	26.1127596439169	0.343642611683849	55.5205047318612	36.8509212730318	61.8973561430793
04:20:00 AM	30.5147058823529	0.244498777506112	4.40414507772021	2.67062314540059	28.486646884273	0.727272727272727	32.7935222672065	26.4094955489614	0.343642611683849	66.2460567823344	36.8509212730318	61.8973561430793
05:00:00 AM	30.5147058823529	0.244498777506112	4.40414507772021	2.9673590504451	28.486646884273	0.727272727272727	32.7935222672065	39.1691394658754	0.343642611683849	66.2460567823344	36.8509212730318	63.1415241057543
05:40:00 AM	30.5147058823529	0.244498777506112	4.40414507772021	3.26409495548961	29.3768545994065	0.727272727272727	32.7935222672065	43.620178041543	0.343642611683849	66.2460567823344	36.8509212730318	63.452566096423
06:20:00 AM	38.9705882352941	0.244498777506112	4.40414507772021	3.26409495548961	43.3234421364985	0.727272727272727	32.7935222672065	43.620178041543	0.343642611683849	66.5615141955836	36.8509212730318	63.452566096423
07:00:00 AM	38.9705882352941	0.244498777506112	4.40414507772021	9.49554896142433	43.3234421364985	0.727272727272727	32.7935222672065	49.8516320474777	0.343642611683849	66.8769716088328	36.8509212730318	63.452566096423
07:40:00 AM	38.9705882352941	0.244498777506112	4.40414507772021	19.5845697329377	43.3234421364985	0.727272727272727	32.7935222672065	49.8516320474777	0.343642611683849	66.8769716088328	36.8509212730318	63.452566096423
08:20:00 AM	38.9705882352941	0.244498777506112	4.40414507772021	20.7715133531157	43.3234421364985	0.727272727272727	32.7935222672065	49.8516320474777	0.343642611683849	66.8769716088328	36.8509212730318	63.452566096423
09:00:00 AM	38.9705882352941	0.244498777506112	4.40414507772021	39.7626112759644	43.3234421364985	0.727272727272727	32.7935222672065	49.8516320474777	0.343642611683849	66.8769716088328	36.8509212730318	63.452566096423
09:40:00 AM	44.8529411764706	0.244498777506112	4.40414507772021	39.7626112759644	43.3234421364985	0.727272727272727	32.7935222672065	49.8516320474777	0.343642611683849	66.8769716088328	36.8509212730318	63.452566096423
10:20:00 AM	44.8529411764706	0.244498777506112	4.40414507772021	39.7626112759644	43.3234421364985	0.727272727272727	32.7935222672065	49.8516320474777	0.343642611683849	66.8769716088328	36.8509212730318	63.452566096423
11:00:00 AM	44.8529411764706	0.244498777506112	4.40414507772021	40.0593471810089	43.3234421364985	0.727272727272727	32.7935222672065	49.8516320474777	0.343642611683849	66.8769716088328	36.8509212730318	63.452566096423
11:40:00 AM	61.0294117647059	0.244498777506112	4.40414507772021	40.6528189910979	43.3234421364985	0.727272727272727	32.7935222672065	49.8516320474777	0.343642611683849	66.8769716088328	36.8509212730318	64.696734059098
12:20:00 PM	61.0294117647059	0.244498777506112	4.40414507772021	40.6528189910979	43.3234421364985	0.727272727272727	32.7935222672065	49.8516320474777	0.343642611683849	66.8769716088328	36.8509212730318	65.9409020217729
01:00:00 PM	61.0294117647059	0.244498777506112	4.40414507772021	40.6528189910979	43.3234421364985	0.727272727272727	32.7935222672065	49.8516320474777	0.343642611683849	66.8769716088328	36.8509212730318	66.2519440124417
01:40:00 PM	61.0294117647059	0.244498777506112	4.40414507772021	40.6528189910979	43.3234421364985	0.727272727272727	32.7935222672065	49.8516320474777	0.343642611683849	66.8769716088328	36.8509212730318	66.2519440124417
02:20:00 PM	61.0294117647059	0.244498777506112	4.40414507772021	40.6528189910979	43.3234421364985	0.727272727272727	32.7935222672065	49.8516320474777	0.343642611683849	66.8769716088328	36.8509212730318	66.2519440124417
03:00:00 PM	72.4264705882353	0.244498777506112	4.40414507772021	40.6528189910979	43.3234421364985	0.727272727272727	32.7935222672065	49.8516320474777	0.343642611683849	66.8769716088328	36.8509212730318	66.2519440124417
03:40:00 PM	72.4264705882353	0.244498777506112	4.40414507772021	40.6528189910979	43.3234421364985	0.727272727272727	32.7935222672065	57.566765578635	0.343642611683849	66.8769716088328	40.8710217755444	66.2519440124417
04:20:00 PM	72.4264705882353	0.244498777506112	4.40414507772021	40.6528189910979	43.3234421364985	0.727272727272727	32.7935222672065	57.566765578635	0.343642611683849	66.8769716088328	46.5661641541039	66.2519440124417
05:00:00 PM	80.5147058823529	0.244498777506112	4.40414507772021	40.9495548961424	43.3234421364985	0.727272727272727	32.7935222672065	64.6884272997033	0.343642611683849	66.8769716088328	46.9011725293132	66.8740279937792
05:40:00 PM	80.5147058823529	0.244498777506112	4.40414507772021	40.9495548961424	43.3234421364985	0.727272727272727	32.7935222672065	67.9525222551929	0.343642611683849	66.8769716088328	46.9011725293132	85.2255054432349
06:20:00 PM	80.5147058823529	0.244498777506112	4.40414507772021	40.9495548961424	43.3234421364985	0.727272727272727	32.7935222672065	68.2492581602374	0.343642611683849	79.4952681388013	54.2713567839196	85.5365474339036
07:00:00 PM	101.470588235294	0.244498777506112	4.40414507772021	40.9495548961424	43.3234421364985	14.1818181818182	32.7935222672065	78.3382789317507	0.343642611683849	81.3880126182965	56.9514237855946	85.8475894245723
07:40:00 PM	109.926470588235	0.244498777506112	4.40414507772021	40.9495548961424	43.3234421364985	31.6363636363636	32.7935222672065	86.646884272997	3.43642611683849	82.3343848580442	56.9514237855946	86.1586314152411
08:20:00 PM	156.25	0.244498777506112	4.40414507772021	40.9495548961424	43.3234421364985	39.6363636363636	32.7935222672065	96.7359050445104	12.0274914089347	98.7381703470031	64.321608040201	90.8242612752722
09:00:00 PM	156.25	0.244498777506112	4.40414507772021	40.9495548961424	43.3234421364985	41.0909090909091	32.7935222672065	105.637982195846	12.3711340206186	100	70.0167504187605	98.2892690513219
09:40:00 PM	156.25	3.66748166259169	11.139896373057	40.9495548961424	43.3234421364985	41.0909090909091	32.7935222672065	106.231454005935	12.7147766323024	113.564668769716	95.4773869346734	98.6003110419907
10:20:00 PM	156.25	8.31295843520783	23.3160621761658	40.9495548961424	43.3234421364985	43.6363636363636	35.2226720647773	118.694362017804	17.8694158075601	113.564668769716	95.4773869346734	98.9113530326594
11:00:00 PM	156.25	9.7799511002445	23.3160621761658	40.9495548961424	43.3234421364985	73.4545454545455	40.8906882591093	123.442136498516	59.4501718213058	113.564668769716	95.4773869346734	112.908242612753
11:40:00 PM	160.294117647059	15.8924205378973	25.1295336787565	40.9495548961424	43.3234421364985	74.9090909090909	40.8906882591093	128.486646884273	60.1374570446735	113.564668769716	95.4773869346734	113.53032659409
12:20:00 AM	179.044117647059	32.0293398533007	31.0880829015544	40.9495548961424	43.3234421364985	74.9090909090909	52.2267206477733	146.587537091988	60.1374570446735	119.242902208202	95.4773869346734	114.774494556765
01:00:00 AM	179.044117647059	32.2738386308068	40.1554404145078	48.6646884272997	43.3234421364985	74.9090909090909	60.7287449392713	146.587537091988	60.1374570446735	123.343848580442	95.4773869346734	120.684292379471
01:40:00 AM	179.044117647059	32.2738386308068	44.0414507772021	60.2373887240356	43.9169139465875	74.9090909090909	68.8259109311741	152.522255192878	63.9175257731959	129.022082018927	101.507537688442	130.015552099533
02:20:00 AM	179.044117647059	32.2738386308068	55.699481865285	60.2373887240356	45.1038575667656	85.0909090909091	74.4939271255061	155.192878338279	90.7216494845361	142.902208201893	102.84757118928	145.878693623639
03:00:00 AM	184.926470588235	35.6968215158924	69.9481865284974	60.2373887240356	46.8842729970326	96	74.4939271255061	165.578635014837	91.7525773195876	142.902208201893	102.84757118928	149.300155520995
03:40:00 AM	184.926470588235	40.3422982885086	69.9481865284974	68.2492581602374	73.5905044510386	96	74.4939271255061	189.317507418398	91.7525773195876	147.94952681388	123.618090452261	149.300155520995
04:20:00 AM	188.970588235294	43.520782396088	69.9481865284974	76.5578635014837	75.6676557863501	96	119.433198380567	189.317507418398	91.7525773195876	147.94952681388	124.958123953099	149.300155520995
05:00:00 AM	193.014705882353	47.1882640586797	71.7616580310881	77.1513353115727	75.6676557863501	96	119.433198380567	189.317507418398	91.7525773195876	163.722397476341	124.958123953099	149.300155520995
05:40:00 AM	201.102941176471	52.5672371638142	77.720207253886	78.0415430267062	75.9643916913947	96	119.433198380567	197.032640949555	91.7525773195876	166.876971608833	124.958123953099	164.541213063764
06:20:00 AM	201.102941176471	53.7897310513448	80.0518134715026	81.8991097922848	83.3827893175074	96	119.433198380567	197.032640949555	91.7525773195876	167.82334384858	124.958123953099	164.541213063764
07:00:00 AM	201.102941176471	53.7897310513448	81.0880829015544	98.5163204747774	89.3175074183976	96	119.433198380567	197.032640949555	91.7525773195876	167.82334384858	124.958123953099	164.541213063764
07:40:00 AM	201.102941176471	53.7897310513448	81.0880829015544	106.528189910979	98.2195845697329	96	119.433198380567	197.032640949555	91.7525773195876	167.82334384858	124.958123953099	164.541213063764
08:20:00 AM	201.102941176471	53.7897310513448	81.0880829015544	109.792284866469	101.780415430267	96	119.433198380567	197.032640949555	91.7525773195876	167.82334384858	124.958123953099	164.852255054432
09:00:00 AM	201.102941176471	54.0342298288509	83.9378238341969	109.792284866469	108.605341246291	96	119.433198380567	197.032640949555	91.7525773195876	167.82334384858	124.958123953099	164.852255054432
09:40:00 AM	201.102941176471	55.7457212713936	84.7150259067358	113.353115727003	111.86943620178	96	119.433198380567	197.032640949555	91.7525773195876	167.82334384858	124.958123953099	165.163297045101
10:20:00 AM	201.102941176471	55.7457212713936	84.7150259067358	114.836795252226	111.86943620178	96	119.433198380567	197.032640949555	91.7525773195876	167.82334384858	143.718592964824	165.163297045101
11:00:00 AM	201.102941176471	55.7457212713936	90.4145077720207	122.551928783383	124.925816023739	96	119.433198380567	198.516320474777	91.7525773195876	167.82334384858	143.718592964824	165.163297045101
11:40:00 AM	201.102941176471	63.8141809290954	91.7098445595855	125.816023738872	126.706231454006	96	119.433198380567	202.967359050445	91.7525773195876	167.82334384858	143.718592964824	165.163297045101
12:20:00 PM	201.102941176471	63.8141809290954	91.7098445595855	125.816023738872	127.299703264095	96	119.433198380567	203.26409495549	91.7525773195876	172.555205047319	143.718592964824	165.163297045101
01:00:00 PM	223.897058823529	63.8141809290954	103.626943005181	125.816023738872	137.388724035608	96	119.433198380567	203.26409495549	91.7525773195876	172.555205047319	143.718592964824	165.47433903577
01:40:00 PM	223.897058823529	64.0586797066015	103.626943005181	126.409495548961	137.982195845697	96	119.433198380567	209.792284866469	91.7525773195876	172.555205047319	143.718592964824	165.47433903577
02:20:00 PM	223.897058823529	64.0586797066015	109.326424870466	126.409495548961	137.982195845697	110.181818181818	119.433198380567	209.792284866469	91.7525773195876	172.555205047319	149.078726968174	165.47433903577
03:00:00 PM	223.897058823529	64.0586797066015	109.326424870466	126.409495548961	140.356083086053	110.181818181818	119.433198380567	216.617210682493	91.7525773195876	172.555205047319	177.554438860971	165.47433903577
03:40:00 PM	223.897058823529	64.0586797066015	109.326424870466	126.409495548961	140.356083086053	121.818181818182	119.433198380567	216.617210682493	91.7525773195876	182.334384858044	177.889447236181	176.982892690513
04:20:00 PM	223.897058823529	64.0586797066015	109.326424870466	126.706231454006	143.026706231454	121.818181818182	119.838056680162	216.617210682493	91.7525773195876	182.334384858044	177.889447236181	178.227060653188
05:00:00 PM	238.970588235294	64.0586797066015	109.326424870466	126.706231454006	143.026706231454	121.818181818182	126.315789473684	229.376854599406	91.7525773195876	182.334384858044	177.889447236181	179.782270606532
05:40:00 PM	257.352941176471	64.0586797066015	109.326424870466	126.706231454006	145.697329376855	129.818181818182	126.315789473684	229.376854599406	91.7525773195876	189.905362776025	177.889447236181	179.782270606532
06:20:00 PM	257.352941176471	64.0586797066015	109.326424870466	126.706231454006	146.290801186944	129.818181818182	138.056680161943	236.20178041543	101.374570446735	189.905362776025	177.889447236181	180.093312597201
07:00:00 PM	257.352941176471	64.0586797066015	109.326424870466	127.00296735905	146.290801186944	135.636363636364	178.137651821862	249.851632047478	109.278350515464	189.905362776025	177.889447236181	184.758942457232
07:40:00 PM	277.941176470588	71.638141809291	109.326424870466	127.299703264095	146.884272997033	150.909090909091	178.137651821862	249.851632047478	122.33676975945	199.053627760252	180.904522613065	206.220839813375
08:20:00 PM	291.176470588235	71.638141809291	109.844559585492	127.299703264095	147.477744807122	166.909090909091	178.137651821862	269.436201780415	128.178694158076	211.98738170347	195.644891122278	220.839813374806
09:00:00 PM	291.176470588235	76.7726161369193	111.39896373057	127.299703264095	160.237388724036	167.636363636364	178.137651821862	269.73293768546	136.769759450172	212.302839116719	205.025125628141	221.772939346812
09:40:00 PM	306.985294117647	87.7750611246944	114.507772020725	135.905044510386	160.237388724036	176.363636363636	178.137651821862	283.679525222552	148.453608247423	232.492113564669	213.735343383585	221.772939346812
10:20:00 PM	306.985294117647	87.7750611246944	117.357512953368	150.741839762611	160.237388724036	176.363636363636	184.615384615385	303.857566765579	149.484536082474	232.492113564669	215.410385259631	221.772939346812
11:00:00 PM	337.132352941177	88.997555012225	117.357512953368	151.038575667656	161.721068249258	182.909090909091	186.234817813765	303.857566765579	162.54295532646	232.492113564669	215.410385259631	227.06065318818
11:40:00 PM	337.867647058823	92.9095354523227	117.357512953368	151.038575667656	163.79821958457	214.545454545455	192.307692307692	303.857566765579	163.573883161512	244.479495268139	215.410385259631	227.682737169518
12:20:00 AM	337.867647058823	97.799511002445	117.357512953368	151.038575667656	164.391691394659	214.545454545455	197.165991902834	303.857566765579	163.573883161512	249.211356466877	216.750418760469	228.304821150855
01:00:00 AM	337.867647058823	103.178484107579	117.357512953368	170.326409495549	169.436201780415	214.545454545455	215.384615384615	307.715133531157	177.66323024055	249.211356466877	230.150753768844	251.632970451011
01:40:00 AM	337.867647058823	109.290953545232	117.357512953368	170.623145400593	172.700296735905	214.545454545455	215.384615384615	313.056379821958	185.910652920962	260.567823343849	235.510887772194	256.298600311042
02:20:00 AM	340.808823529412	109.290953545232	117.357512953368	172.403560830861	178.041543026706	214.545454545455	223.886639676113	315.430267062315	204.810996563574	282.018927444795	240.201005025126	256.920684292379
03:00:00 AM	353.308823529412	114.425427872861	117.357512953368	177.151335311573	191.097922848665	214.545454545455	225.910931174089	321.06824925816	205.498281786942	282.018927444795	240.201005025126	259.409020217729
03:40:00 AM	353.308823529412	124.205378973105	117.357512953368	182.789317507418	194.06528189911	214.545454545455	225.910931174089	329.376854599406	205.498281786942	282.018927444795	240.536013400335	290.824261275272
04:20:00 AM	353.308823529412	124.205378973105	117.357512953368	189.910979228487	196.73590504451	214.545454545455	225.910931174089	337.685459940653	208.247422680412	282.018927444795	240.536013400335	291.135303265941
05:00:00 AM	376.470588235294	128.117359413203	117.357512953368	192.581602373887	204.451038575668	214.545454545455	225.910931174089	362.611275964392	210.652920962199	285.804416403786	240.536013400335	293.001555209953
05:40:00 AM	376.470588235294	130.317848410758	117.357512953368	207.715133531157	229.080118694362	214.545454545455	225.910931174089	363.79821958457	213.745704467354	309.148264984227	240.536013400335	293.001555209953
06:20:00 AM	376.470588235294	135.696821515892	117.357512953368	219.881305637982	232.937685459941	214.545454545455	225.910931174089	363.79821958457	216.151202749141	309.148264984227	240.536013400335	293.623639191291
07:00:00 AM	376.470588235294	138.630806845966	117.357512953368	222.255192878338	243.323442136498	214.545454545455	225.910931174089	363.79821958457	216.151202749141	309.148264984227	240.536013400335	293.623639191291
07:40:00 AM	376.470588235294	138.630806845966	117.357512953368	228.783382789317	247.181008902077	214.545454545455	225.910931174089	363.79821958457	216.151202749141	309.148264984227	240.536013400335	293.623639191291
08:20:00 AM	376.470588235294	141.809290953545	117.357512953368	234.421364985163	247.181008902077	214.545454545455	225.910931174089	364.094955489614	216.151202749141	309.148264984227	240.536013400335	293.623639191291
09:00:00 AM	376.470588235294	141.809290953545	117.357512953368	248.071216617211	258.160237388724	214.545454545455	225.910931174089	364.094955489614	216.151202749141	309.148264984227	240.536013400335	293.623639191291
09:40:00 AM	376.470588235294	141.809290953545	117.357512953368	251.3353115727	264.094955489614	214.545454545455	225.910931174089	364.094955489614	216.151202749141	309.148264984227	240.536013400335	293.623639191291
10:20:00 AM	376.470588235294	141.809290953545	117.357512953368	253.412462908012	264.094955489614	214.545454545455	225.910931174089	364.094955489614	216.151202749141	309.148264984227	240.536013400335	293.623639191291
11:00:00 AM	376.470588235294	141.809290953545	117.357512953368	253.412462908012	268.842729970326	214.545454545455	225.910931174089	364.094955489614	216.151202749141	309.148264984227	240.536013400335	294.556765163297
11:40:00 AM	376.470588235294	141.809290953545	117.357512953368	253.709198813056	272.40356083086	214.545454545455	227.935222672065	364.094955489614	216.151202749141	309.148264984227	250.921273031826	294.556765163297
12:20:00 PM	376.470588235294	142.298288508557	117.357512953368	254.896142433234	279.228486646884	214.545454545455	227.935222672065	364.094955489614	216.151202749141	309.148264984227	250.921273031826	294.556765163297
01:00:00 PM	382.720588235294	142.298288508557	117.357512953368	255.489614243323	279.228486646884	214.545454545455	227.935222672065	364.094955489614	216.151202749141	309.148264984227	252.261306532663	294.556765163297
01:40:00 PM	382.720588235294	146.454767726161	117.357512953368	255.489614243323	281.008902077151	214.545454545455	227.935222672065	364.094955489614	216.151202749141	310.094637223975	252.261306532663	294.867807153966
02:20:00 PM	382.720588235294	146.454767726161	117.357512953368	255.489614243323	281.008902077151	217.090909090909	227.935222672065	367.359050445104	216.151202749141	310.094637223975	252.261306532663	295.178849144635
03:00:00 PM	382.720588235294	146.454767726161	117.357512953368	255.489614243323	285.756676557863	217.090909090909	227.935222672065	367.359050445104	216.151202749141	310.094637223975	252.261306532663	295.178849144635
03:40:00 PM	398.897058823529	149.388753056235	117.357512953368	255.489614243323	285.756676557863	220.363636363636	238.056680161943	375.074183976261	216.151202749141	310.094637223975	260.636515912898	295.489891135303
04:20:00 PM	406.25	153.300733496333	117.357512953368	255.489614243323	290.504451038576	227.272727272727	238.056680161943	375.964391691395	216.151202749141	317.034700315457	263.316582914573	310.108864696734
05:00:00 PM	406.25	153.545232273839	117.357512953368	256.676557863501	305.637982195846	227.272727272727	238.056680161943	381.60237388724	216.151202749141	317.034700315457	270.686767169179	319.751166407465
05:40:00 PM	406.25	153.545232273839	117.357512953368	256.973293768546	305.637982195846	244.363636363636	251.417004048583	383.679525222552	216.838487972509	317.034700315457	275.71189279732	320.062208398134
06:20:00 PM	427.205882352941	157.457212713936	117.357512953368	256.973293768546	305.637982195846	248.727272727273	257.894736842105	395.845697329377	220.618556701031	330.914826498423	276.046901172529	320.062208398134
07:00:00 PM	439.705882352941	159.902200488998	117.357512953368	260.53412462908	305.93471810089	268	257.894736842105	407.715133531157	234.364261168385	331.230283911672	276.046901172529	324.105754276827
07:40:00 PM	439.705882352941	163.080684596577	117.357512953368	260.53412462908	313.056379821958	268.363636363636	272.064777327935	423.442136498516	251.546391752577	340.378548895899	276.046901172529	339.657853810264
08:20:00 PM	464.705882352941	168.704156479218	117.616580310881	261.127596439169	313.353115727003	279.272727272727	282.591093117409	424.33234421365	253.60824742268	341.955835962145	283.082077051926	348.989113530327
09:00:00 PM	464.705882352941	171.638141809291	117.616580310881	264.985163204748	323.145400593472	288	282.591093117409	436.20178041543	263.917525773196	361.198738170347	290.787269681742	362.052877138414
09:40:00 PM	475.735294117647	176.283618581907	120.725388601036	265.281899109792	323.442136498516	297.818181818182	282.591093117409	438.575667655786	264.604810996564	373.501577287066	299.497487437186	379.160186625194
10:20:00 PM	482.352941176471	185.330073349633	120.725388601036	268.249258160237	328.189910979228	297.818181818182	311.740890688259	448.071216617211	272.508591065292	373.501577287066	299.497487437186	379.160186625194
11:00:00 PM	482.352941176471	188.264058679707	121.502590673575	269.139465875371	328.189910979228	297.818181818182	311.740890688259	454.005934718101	281.099656357388	373.501577287066	299.832495812395	386.314152410575
11:40:00 PM	500	192.420537897311	121.502590673575	274.183976261128	332.937685459941	311.636363636364	311.740890688259	459.643916913947	281.443298969072	382.018927444795	308.20770519263	386.936236391913
12:20:00 AM	500	197.555012224939	123.834196891192	274.183976261128	333.234421364985	312	321.457489878543	467.062314540059	294.501718213058	382.018927444795	320.268006700168	387.869362363919
01:00:00 AM	528.676470588235	202.200488997555	128.238341968912	282.492581602374	347.477744807122	312	329.554655870445	483.382789317507	310.996563573883	392.744479495268	321.943048576214	399.066874027994
01:40:00 AM	528.676470588235	204.889975550122	128.238341968912	291.097922848665	350.445103857567	312	348.582995951417	490.80118694362	310.996563573883	393.375394321767	321.943048576214	412.44167962675
02:20:00 AM	529.779411764706	207.823960880196	128.238341968912	309.792284866469	351.928783382789	312	348.582995951417	492.581602373887	315.807560137457	402.208201892744	321.943048576214	412.752721617418
03:00:00 AM	529.779411764706	215.647921760391	140.932642487047	318.39762611276	358.160237388724	320	348.582995951417	502.373887240356	318.556701030928	404.416403785489	321.943048576214	420.528771384137
03:40:00 AM	529.779411764706	215.647921760391	140.932642487047	324.035608308605	362.017804154303	320	348.582995951417	508.605341246291	330.240549828179	423.97476340694	321.943048576214	428.304821150855
04:20:00 AM	529.779411764706	218.092909535452	140.932642487047	327.299703264095	368.249258160237	320	379.352226720648	523.442136498516	330.240549828179	423.97476340694	321.943048576214	428.615863141524
05:00:00 AM	536.029411764706	223.227383863081	140.932642487047	344.510385756677	375.964391691395	353.818181818182	379.352226720648	524.035608308605	352.577319587629	423.97476340694	321.943048576214	441.679626749611
05:40:00 AM	536.029411764706	226.894865525672	143.00518134715	348.961424332344	383.976261127596	355.272727272727	379.352226720648	524.035608308605	353.264604810996	428.07570977918	322.278056951424	441.679626749611
06:20:00 AM	541.544117647059	227.139364303178	143.00518134715	353.412462908012	394.06528189911	355.272727272727	379.352226720648	535.608308605341	353.60824742268	431.230283911672	322.278056951424	442.301710730949
07:00:00 AM	553.676470588235	229.339853300734	143.00518134715	360.830860534125	410.979228486647	355.272727272727	379.352226720648	536.20178041543	353.60824742268	431.545741324921	322.278056951424	442.301710730949
07:40:00 AM	553.676470588235	229.58435207824	143.00518134715	361.424332344214	412.166172106825	355.272727272727	379.352226720648	537.982195845697	353.60824742268	431.545741324921	322.278056951424	442.301710730949
08:20:00 AM	553.676470588235	230.562347188264	143.00518134715	378.338278931751	419.287833827893	355.272727272727	379.352226720648	538.278931750742	353.60824742268	431.545741324921	322.278056951424	442.301710730949
09:00:00 AM	553.676470588235	230.80684596577	145.59585492228	388.13056379822	432.047477744807	355.272727272727	379.352226720648	538.278931750742	353.60824742268	431.545741324921	322.278056951424	442.301710730949
09:40:00 AM	555.882352941176	234.718826405868	145.59585492228	391.097922848665	432.344213649852	355.272727272727	379.352226720648	538.278931750742	353.60824742268	431.545741324921	322.278056951424	442.301710730949
10:20:00 AM	559.191176470588	234.718826405868	145.59585492228	383.139534883721	432.344213649852	355.272727272727	379.352226720648	540.652818991098	353.60824742268	438.170347003155
11:00:00 AM	586.029411764706	246.454767726161	145.59585492228	390.697674418605	436.795252225519	355.272727272727	379.352226720648	543.323442136498	353.60824742268
11:40:00 AM	586.029411764706	246.454767726161	145.59585492228	393	442	355.272727272727	379.352226720648	543.323442136498	353.60824742268
12:20:00 PM	586.029411764706	246.454767726161	147.40932642487	394	446	355.272727272727	379.352226720648	543.323442136498	353.60824742268
01:00:00 PM	586.029411764706	246.454767726161	147.40932642487	394	447	355.272727272727	379.352226720648	552.818991097923	353.60824742268
01:40:00 PM	586.029411764706	246.454767726161	147.40932642487	394	447	355.272727272727	379.352226720648	552.818991097923	353.60824742268
02:20:00 PM	586.029411764706	246.454767726161	147.668393782383	394	448	355.272727272727	379.352226720648	553.412462908012	353.60824742268
03:00:00 PM	586.029411764706	246.454767726161	147.927461139896	406	451	355.272727272727	381.781376518219	561.424332344214	353.60824742268
03:40:00 PM	586.029411764706	246.454767726161	147.927461139896	406	454	355.272727272727	381.781376518219	561.424332344214	353.60824742268
04:20:00 PM	594.852941176471	246.454767726161	147.927461139896			355.272727272727	381.781376518219	567.359050445104	359.106529209622
05:00:00 PM	594.852941176471	247.18826405868	151.295336787565			355.272727272727	382.186234817814	568.249258160237	359.106529209622
05:40:00 PM	594.852941176471	248.41075794621	151.295336787565			355.272727272727	393.117408906883	569.139465875371	366.323024054983
06:20:00 PM	620.955882352941	251.100244498777	151.295336787565			363.636363636364	393.117408906883	577.448071216617	366.323024054983
07:00:00 PM	650.735294117647	251.100244498777	151.295336787565			363.636363636364	406.477732793522	596.439169139466	374.914089347079
07:40:00 PM	650.735294117647	252.322738386308	156.99481865285			387.272727272727	410.931174089069	604.154302670623	380.068728522337
08:20:00 PM	650.735294117647	255.745721271394	161.917098445596			387.272727272727	416.599190283401	614.836795252225	397.594501718213
09:00:00 PM	661.764705882353	262.347188264059	161.917098445596			394.181818181818	427.935222672065	628.189910979229	397.594501718213
09:40:00 PM	665.808823529412	268.459657701711	167.098445595855			398.909090909091	428.744939271255	628.189910979229	406.529209621993
10:20:00 PM	665.808823529412	274.327628361858	167.098445595855			400.363636363636	437.651821862348	644.807121661721	417.525773195876
11:00:00 PM	672.794117647059	278.484107579462	189.378238341969			406.181818181818	448.582995951417	644.807121661721	425.773195876289
11:40:00 PM	684.558823529412	287.775061124694	189.378238341969			427.272727272727	458.2995951417	652.818991097923	425.773195876289
12:20:00 AM	710.294117647059	294.865525672372	189.378238341969			454.545454545455	458.2995951417	658.456973293769	438.144329896907
01:00:00 AM	710.294117647059	297.066014669927	189.378238341969			454.545454545455	473.684210526316	662.314540059347	439.862542955326
01:40:00 AM	710.294117647059	300.488997555012	189.637305699482			454.545454545455	479.757085020243	672.99703264095	454.982817869416
02:20:00 AM	717.647058823529	305.134474327628	190.673575129534			454.545454545455	528.744939271255	687.240356083086	454.982817869416
03:00:00 AM	723.161764705882	310.757946210269	197.927461139896			454.545454545455	528.744939271255	688.427299703264	466.666666666667
03:40:00 AM	734.558823529412	313.447432762836	197.927461139896			455.272727272727	528.744939271255	700	482.474226804124
04:20:00 AM	739.338235294118	319.070904645477	200.777202072539			455.272727272727	528.744939271255	702.670623145401	483.161512027492
05:00:00 AM	750	326.40586797066	208.80829015544			455.272727272727	528.744939271255	706.528189910979	483.161512027492
05:40:00 AM	750	329.58435207824	211.39896373057			455.636363636364	528.744939271255	706.528189910979	483.161512027492
06:20:00 AM	750.367647058824	332.762836185819	217.616580310881			459.272727272727	528.744939271255	706.528189910979	483.161512027492
07:00:00 AM	751.470588235294	336.919315403423	217.616580310881			459.272727272727	528.744939271255	711.86943620178	483.161512027492
07:40:00 AM	754.411764705882	336.919315403423	217.616580310881			459.272727272727	528.744939271255	712.759643916914	483.161512027492
08:20:00 AM	754.411764705882	336.919315403423	217.616580310881			465.090909090909	528.744939271255	712.759643916914	483.161512027492
09:00:00 AM	754.411764705882	342.053789731051	217.875647668394			465.090909090909	528.744939271255	716.320474777448	483.161512027492
09:40:00 AM	754.411764705882	342.053789731051	227.20207253886			465.090909090909	528.744939271255	716.320474777448	483.161512027492
10:20:00 AM	754.411764705882	342.298288508558	227.461139896373			465.090909090909	528.744939271255	716.320474777448	483.161512027492
11:00:00 AM	754.411764705882	342.298288508558	227.461139896373			465.090909090909	528.744939271255	716.320474777448	483.161512027492
11:40:00 AM	754.411764705882	342.298288508558	227.461139896373			465.090909090909	528.744939271255	716.320474777448	483.161512027492
12:20:00 PM	754.411764705882	342.298288508558	227.461139896373			465.090909090909	528.744939271255	716.320474777448	483.161512027492
01:00:00 PM	754.411764705882	342.298288508558	227.461139896373			470.909090909091	528.744939271255	716.320474777448	483.161512027492
01:40:00 PM	754.411764705882	342.298288508558	227.461139896373			470.909090909091	528.744939271255	716.320474777448	483.161512027492
02:20:00 PM	754.411764705882	342.298288508558	227.461139896373			470.909090909091	528.744939271255	716.320474777448	483.161512027492

## Sheet: S2b
Respiratory Exchange Ratio (VCO2/VO2)
Time	WT C57BL/6	WT C57BL/6	WT C57BL/6	WT C57BL/6	WT C57BL/6	WT C57BL/6	TG TG REG3A	TG TG REG3A	TG TG REG3A	TG TG REG3A	TG TG REG3A	TG TG REG3A	TG TG REG3A	TG TG REG3A
07:40:00 PM	1.06	0.9	0.88	0.97	1.01	0.97	1.05	1.03	1.08	1.07	0.97	0.98	0.98	1
08:20:00 PM	1.08	0.96	0.92	1.01	1.03	1	1.07	1.04	1.09	1.1	0.97	0.95	1	1.04
09:00:00 PM	1.07	0.97	0.89	1.03	1.03	1.02	1.07	1.05	1.08	1.11	1.01	0.99	1.03	1.07
09:40:00 PM	1.07	0.99	0.93	1.03	1.04	1.03	1.08	1.07	1.09	1.1	1.02	1.01	1.06	1.06
10:20:00 PM	1.08	1	0.91	1.02	1.04	1.05	1.08	1.06	1.09	1.11	1.04	1	1.06	1.03
11:00:00 PM	1.06	1	0.9	1.03	1.04	1.06	1.09	1.06	1.1	1.12	1.04	1.04	1.03	1.06
11:40:00 PM	1.06	1.01	0.9	1.03	1.04	1.08	1.08	1.06	1.08	1.1	1.06	1.05	1.03	1.08
12:20:00 AM	1.06	1.01	0.91	1.03	1.04	1.07	1.08	1.06	1.08	1.11	1.03	1.04	1.03	1.09
01:00:00 AM	1.05	1.01	0.9	1.04	1.06	1.08	1.1	1.05	1.09	1.11	1.04	1.03	1.05	1.07
01:40:00 AM	1.05	1.02	0.9	1.04	1.07	1.07	1.1	1.07	1.07	1.12	1.05	1.01	1.06	1.04
02:20:00 AM	1.02	1.01	0.9	1.07	1.07	1.07	1.09	1.07	1.08	1.12	1.05	1.03	1.08	1.04
03:00:00 AM	1.03	1.01	0.91	1.08	1.08	1.07	1.08	1.04	1.06	1.11	1.05	1.04	1.07	1.07
03:40:00 AM	1.04	1.01	0.9	1.06	1.08	1.05	1.09	1.04	1.07	1.1	1.04	1.02	1.06	1.08
04:20:00 AM	1	1.01	0.91	1.07	1.08	1.03	1.06	1.05	1.06	1.12	1.06	1.03	1.07	1.09
05:00:00 AM	0.97	1.01	0.9	1.06	1.08	1.04	1.02	1.03	1.07	1.1	1.06	0.98	1.05	1.09
05:40:00 AM	1	1	0.89	1.07	1.1	1.03	1.02	1.01	1.04	1.08	1.07	0.98	1.06	1.08
06:20:00 AM	0.97	1	0.89	1.06	1.09	1.02	1.03	1.01	1.02	1.06	1.04	0.95	1.05	1.07
07:00:00 AM	0.96	0.95	0.87	1.01	1.09	1.02	1	0.99	1	1.01	1.02	0.91	1.03	1.05
07:40:00 AM	0.94	0.95	0.87	0.95	1.05	0.97	0.98	0.99	1	1	0.99	0.9	1	0.99
08:20:00 AM	0.93	0.92	0.88	0.93	1.01	0.94	0.94	0.96	0.98	0.98	0.97	0.89	0.96	0.97
09:00:00 AM	0.87	0.91	0.85	0.91	1	0.95	0.91	0.98	0.94	0.95	0.93	0.89	0.92	0.92
09:40:00 AM	0.83	0.91	0.86	0.91	0.97	0.95	0.92	0.95	0.92	0.94	0.92	0.86	0.91	0.89
10:20:00 AM	0.88	0.92	0.86	0.91	0.97	0.94	0.9	0.94	0.91	0.93	0.87	0.87	0.9	0.86
11:00:00 AM	0.89	0.91	0.83	0.9	1.01	0.98	0.9	0.94	0.96	0.91	0.9	0.88	0.88	0.89
11:40:00 AM	0.88	0.9	0.89	0.9	1.02	0.97	0.87	0.95	0.91	0.92	0.88	0.93	0.88	0.9
12:20:00 PM	0.91	0.91	0.88	0.91	1.01	0.98	0.9	0.97	0.9	0.89	0.89	0.92	0.86	0.94
01:00:00 PM	0.92	0.9	0.88	0.91	1.01	0.97	0.93	0.95	0.9	0.89	0.91	0.92	0.85	0.96
01:40:00 PM	0.98	0.92	0.88	0.93	0.99	0.95	0.89	0.9	0.93	0.89	0.9	0.96	0.88	0.97
02:20:00 PM	0.98	0.91	0.9	0.91	1.01	0.99	0.92	0.93	0.93	0.88	0.9	0.94	0.86	0.98
03:00:00 PM	0.97	0.92	0.86	0.91	1.01	0.96	0.96	0.95	0.93	0.88	0.89	0.9	0.86	0.95
03:40:00 PM	0.97	0.9	0.86	0.91	1.01	1	0.94	0.93	0.98	0.92	0.88	0.93	0.84	0.94
04:20:00 PM	1	0.93	0.85	0.94	1.03	0.99	0.98	0.94	0.99	0.98	0.89	0.98	0.84	1
05:00:00 PM	0.98	0.93	0.85	0.97	1.03	1	1.01	1	1.04	0.97	0.92	1.04	0.9	1.01
05:40:00 PM	1.01	0.89	0.86	0.96	1.04	0.99	0.96	0.99	1.02	1.01	0.93	1.03	0.97	1.01
06:20:00 PM	1.02	0.91	0.85	0.98	1.06	0.99	0.98	1	1.06	1.08	0.94	1.01	1.01	1.01
07:00:00 PM	1.03	0.94	0.85	0.99	1.06	0.98	1.03	1.02	1.07	1.09	1	1.03	1.02	1.04

## Sheet: S2c
Fatty Acids oxidation (kJ)
Time	WT C57BL/6	WT C57BL/6	WT C57BL/6	WT C57BL/6	WT C57BL/6	WT C57BL/6	TG TG REG3A	TG TG REG3A	TG TG REG3A	TG TG REG3A	TG TG REG3A	TG TG REG3A	TG TG REG3A	TG TG REG3A
07:40:00 PM	-0.738932040000001	1.01985312	0.853268416	0.503048195833333	0.1719025	0.5013074	-0.33541156	-0.208906367999999	-0.671261183999999	-0.607079792	0.172969270833333	0.123860366666667	0.121803458333333	-0.0216567541666665
08:20:00 PM	-0.890459269333332	0.279730058666667	0.378612696	0.0783575833333342	0.0175246499999998	0.21885435	-0.563875312000001	-0.232769152000001	-0.694130799999999	-0.796886346666667	0.173182625	0.273156904166667	-0.0264454666666665	-0.319623699999999
09:00:00 PM	-0.810836400000001	0.153485141333334	0.5352072	-0.0567435000000005	0.00645026249999929	0.0991670166666674	-0.504723853333335	-0.320360773333333	-0.653083200000001	-0.818495274666668	-0.0401671874999991	0.0782704999999997	-0.192454166666666	-0.574031562500001
09:40:00 PM	-0.901340645333333	-0.0222297973333344	0.254835093333332	-0.0877408124999999	-0.0831550041666674	-0.0320188	-0.535824725333333	-0.458031024	-0.661276	-0.668076024000001	-0.145009425	-0.0509881624999999	-0.436321462499999	-0.510910949999998
10:20:00 PM	-0.807646223999999	-0.140509306666666	0.388118016000001	0.0317253291666657	-0.0681583833333347	-0.194121812500001	-0.485202138666667	-0.412530887999999	-0.712652101333333	-0.832819856	-0.258924875	-0.00359654166666627	-0.428669449999999	-0.196015875
11:00:00 PM	-0.694515360000002	-0.0888233280000006	0.400937797333334	-0.0476450333333326	-0.135016612500001	-0.345146083333332	-0.525611034666667	-0.438816399999999	-0.722574864000001	-0.856828104	-0.219058124999999	-0.257489741666667	-0.202921583333333	-0.332484166666667
11:40:00 PM	-0.680312277333332	-0.139043519999999	0.381448965333333	-0.0520758333333341	-0.108723541666666	-0.473219541666667	-0.57097964	-0.408350888	-0.654925743999999	-0.703124488	-0.34289585	-0.25494865	-0.189893045833333	-0.495845533333334
12:20:00 AM	-0.766609213333333	-0.245164245333333	0.287423488	-0.0987612083333328	-0.1109868375	-0.440180125	-0.54917676	-0.402126032000001	-0.595238688000001	-0.817217866666666	-0.195737208333333	-0.1678505125	-0.183557733333334	-0.571933724999999
01:00:00 AM	-0.690515936	-0.223753727999999	0.367912453333333	-0.155398466666666	-0.2951994375	-0.554988179166667	-0.605807957333334	-0.347909760000001	-0.631965839999999	-0.844482613333334	-0.222741750000001	-0.141870070833333	-0.380063887499998	-0.456003166666668
01:40:00 AM	-0.517900328000001	-0.31702792	0.332485560000001	-0.156974674999999	-0.328845825	-0.403986550000001	-0.591678442666668	-0.503734586666666	-0.572341205333333	-0.871035088	-0.290685908333332	-0.0765897916666664	-0.479864	-0.285276291666666
02:20:00 AM	-0.324876287999999	-0.129760575999999	0.355462183999999	-0.437911604166666	-0.459869666666667	-0.379327162499999	-0.542562327999999	-0.448473872	-0.572430935999999	-0.919371493333333	-0.299364633333333	-0.211440075000001	-0.549915574999999	-0.276936320833334
03:00:00 AM	-0.434031136	-0.144942336000001	0.311381576000001	-0.557018962500001	-0.554988179166667	-0.367868737499999	-0.522029053333335	-0.284077816	-0.443283984000001	-0.81907936	-0.327702420833333	-0.2385081875	-0.46651935	-0.521825104166666
03:40:00 AM	-0.369682543999999	-0.192953258666668	0.399688813333333	-0.448891070833334	-0.568095091666668	-0.1657030375	-0.468489941333333	-0.298100879999999	-0.552176885333333	-0.710105088000002	-0.251496666666667	-0.111214124999999	-0.403452729166665	-0.578006916666666
04:20:00 AM	-0.184524706666668	-0.246096106666667	0.363969319999999	-0.432743208333332	-0.562769074999999	-0.033405166666666	-0.351565866666666	-0.341569536000001	-0.520535399999999	-0.920322304000001	-0.399667216666667	-0.13851475	-0.451424325	-0.670192462500002
05:00:00 AM	0.0591436559999994	-0.185570821333334	0.388118016	-0.32134795	-0.51444305	-0.0645461666666663	-0.0922358799999995	-0.21475168	-0.583676250666667	-0.739729584000001	-0.3279967625	0.0821892500000005	-0.366753200000001	-0.6040544125
05:40:00 AM	-0.116757989333333	-0.154406970666667	0.405336272	-0.447150275000001	-0.733476791666667	-0.0171658666666669	-0.114876432	-0.0838836826666669	-0.309056938666667	-0.550283066666667	-0.41947345	0.0696597000000001	-0.421587833333333	-0.4448565
06:20:00 AM	0.198192192000001	-0.104257002666666	0.442330944	-0.303760599999999	-0.505638925	0.11389455	-0.205128762666666	-0.100239744	-0.167901125333335	-0.353641375999999	-0.275139791666668	0.160517225	-0.338885662500001	-0.411221433333334
07:00:00 AM	0.295481970666666	0.316987234666666	0.483036341333334	0.101755133333334	-0.539700699999999	0.0601606500000001	-0.00391247999999957	0.0415369386666662	0.0122256640000004	-0.0666202826666656	-0.1134164625	0.245797933333334	-0.207105066666667	-0.311239316666666
07:40:00 AM	0.455737562500001	0.411411275	0.8365434	0.285415624999999	-0.349630004166666	0.182627683333333	0.0786954666666667	0.0571736916666678	-0.0301586999999997	0.0268373416666668	0.0448043749999998	0.2905596375	-0.0207328	0.0808708083333329
08:20:00 AM	0.530131983333333	0.5409050625	0.76942305	0.422153875	-0.0948772916666663	0.328190958333333	0.2822414375	0.28552535	0.1462164	0.102591133333334	0.142430016666667	0.3692403	0.1914936375	0.149170266666667
09:00:00 AM	0.7863337625	0.576870479166667	1.00370334166667	0.4971065	0.0272588249999997	0.3263090875	0.43245235	0.142816666666667	0.35215455	0.2707568875	0.331898966666667	0.483754883333333	0.419307991666666	0.377366045833334
09:40:00 AM	1.0100134	0.610671875	0.85870785	0.53973205	0.235682333333333	0.294350375000001	0.4302761375	0.275521216666667	0.498895191666667	0.327882683333333	0.384458983333333	0.604019579166667	0.548778266666667	0.5316150125
10:20:00 AM	0.904369125	0.485482616666666	0.898968216666666	0.533007475	0.178504287500001	0.3831597	0.4674912	0.390385875	0.617028958333334	0.432617808333333	0.582927125	0.6929003125	0.526199299999999	0.698669583333333
11:00:00 AM	0.732043400000001	0.745259166666666	1.0104183375	0.85302962962963	0.235863466666667	0.355872814814815	0.494008945833334	0.319167383333333	0.272745	0.4908652375	0.466116444444445	0.559005333333333	0.615927644444444	0.561977777777778
11:40:00 AM	0.720205291666666	0.636519079166667	0.7485544	1.09546188888889	0.0847193111111109	0.4647324	0.655850708333334	0.261633166666666	0.54884445	0.480149633333334	0.566201125925925	0.316391940740741	0.69963137037037	0.524388740740741
12:20:00 PM	0.566924691666667	0.637978595833334	0.793086204166667	0.837562081481481	0.220425333333333	0.408014444444444	0.6526469125	0.186631775	0.650860833333333	0.612988291666667	0.548307629629631	0.427897311111112	0.65468862962963	0.411547318518517
01:00:00 PM	0.680568441666667	0.710007833333333	0.696497725	0.852357733333334	0.167627288888889	0.408413866666667	0.351229725	0.291890270833333	0.709602025	0.597621566666667	0.420953866666667	0.360840822222222	0.81719	0.206770666666667
01:40:00 PM	0.273532233333334	0.60916185	0.650528175	0.768598274074074	0.315072918518519	0.568380918518519	0.5268341375	0.543896375	0.495602570833334	0.6386752625	0.464493985185185	0.19300762962963	0.632917022222221	0.193218177777778
02:20:00 PM	0.3198509875	0.677771324999999	0.654713400000001	0.887618355555555	0.249685333333334	0.344083666666667	0.5114648	0.433156854166666	0.4762692	0.695540679166666	0.499122962962964	0.257585533333333	0.831135718518518	0.101496592592593
03:00:00 PM	0.1976225625	0.611884075	0.839574770833333	0.912679777777778	0.192379081481481	0.6012512	0.219448258333334	0.2879811	0.447893966666666	0.6511395	0.477657888888889	0.4654848	0.725257866666666	0.249010340740741
03:40:00 PM	0.2221069125	0.755200600000001	0.8814287625	0.918869274074074	0.221199407407407	0.262973088888889	0.299542283333333	0.436156875	0.113540991666666	0.575173224999999	0.617413866666667	0.415231911111111	0.72515414074074	0.374537288888889
04:20:00 PM	0.0845196000000001	0.631075500000001	0.892403004166666	0.63973197037037	0.0930467999999993	0.342222792592592	0.0915289375000006	0.316861416666667	0.0846450000000004	0.1560629125	0.5853672	0.156226725925926	0.904124711111112	0.0127071999999993
05:00:00 PM	0.0774423375000007	0.586647325	0.851934508333334	0.457905066666667	0.0788905333333329	0.275725185185185	-0.0332937000000002	0.0230352833333338	-0.289039162499999	0.156788316666667	0.388962933333333	-0.241394999999999	0.646776044444445	-0.0424440296296286
05:40:00 PM	-0.146815533333333	0.7808031	0.744562499999999	0.471751703703703	-0.0267876074074077	0.377649066666667	0.2687113	0.0635534166666672	-0.1227221875	-0.0836653124999999	0.322014814814815	-0.161975	0.178098962962963	-0.0308391111111116
06:20:00 PM	-0.105686945833334	0.771003612500001	0.925647066666666	0.316758851851853	-0.186667962962963	0.368657422222223	0.125415675000001	0.0312803333333334	-0.391289799999999	-0.518826825	0.358922666666666	-0.0340530666666667	-0.0413866444444438	-0.0873403259259257
07:00:00 PM	-0.476894458333334	0.4756186875	0.9969718	0.295634370370371	-0.189908237037037	0.527881362962964	-0.167820033333333	-0.14373975	-0.524601320833335	-0.70135175	0.027135940740741	-0.179168733333333	-0.0944680000000002	-0.237331111111111

## Sheet: S3a
Blood C peptide (ng/mL) during Oral Glucose Tolerance Test
status	Age (months)	C peptide (ng/mL)	Time (min)
WT C57BL/6	6	0.297139	0
WT C57BL/6	6	0.5121118	0
WT C57BL/6	6	0.6061624	0
WT C57BL/6	6	0.5165904	0
TG TG REG3A	6	0.095602	0
TG TG REG3A	6	0.1045592	0
TG TG REG3A	6	0.1135164	0
TG TG REG3A	6	0.2254814	0
TG TG REG3A	6	0.2837032	0
WT C57BL/6	6	1.1301586	15
WT C57BL/6	6	1.0674582	15
WT C57BL/6	6	0.866448	15
WT C57BL/6	6	0.388438	15
TG TG REG3A	6	0.9196644	15
TG TG REG3A	6	0.6195982	15
TG TG REG3A	6	0.6061624	15
TG TG REG3A	6	0.6599056	15
TG TG REG3A	6	0.812178	15
WT C57BL/6	24	0.00603	0
WT C57BL/6	24	0.3508822	0
WT C57BL/6	24	0.1986098	0
WT C57BL/6	24	0.5927266	0
TG TG REG3A	24	0	0
TG TG REG3A	24	0.050816	0
TG TG REG3A	24	0.1583024	0
TG TG REG3A	24	0.185174	0
TG TG REG3A	24	0.2254814	0
WT C57BL/6	24	0.3329678	15
WT C57BL/6	24	2.2498086	15
WT C57BL/6	24	0.386711	15
WT C57BL/6	24	1.310854	15
TG TG REG3A	24	0.1806954	15
TG TG REG3A	24	0.1374608	15
TG TG REG3A	24	0.6151196	15
TG TG REG3A	24	1.9855712	15
TG TG REG3A	24	0.856964	15

## Sheet: S3b
status	age (months)	pAKT	AKT
WT C57BL/6	6	8122.69	15451.894
WT C57BL/6	6	8049.225	21831.309
WT C57BL/6	6	6552.69	17660.652
WT C57BL/6	6	5127.447	16194.702
WT C57BL/6	6	5194.861	11956.217
TG TG REG3A	6	7098.983	12439.681
TG TG REG3A	6	11073.589	11729.024
TG TG REG3A	6	13159.418	11828.196
TG TG REG3A	6	10232.054	12176.66
TG TG REG3A	6	7531.933	10879.246
WT C57BL/6	24	16130.48	7154.903
WT C57BL/6	24	15939.945	12512.853
WT C57BL/6	24	17146.723	13765.731
WT C57BL/6	24	11401.38	7862.368
WT C57BL/6	24	13470.673	9654.731
WT C57BL/6	24	20372.886	14265.874
TG TG REG3A	24	11906.945	11117.317
TG TG REG3A	24	12045.773	11770.267
TG TG REG3A	24	17515.602	14514.167
TG TG REG3A	24	15926.066	12348.095
TG TG REG3A	24	11545.924	8376.974
TG TG REG3A	24	15916.945	10627.267

## Sheet: S3c
status	Tissue	pAKT	AKT
WT C57BL/6	SCWAT	6513.397	11399.551
WT C57BL/6	SCWAT	9873.418	17608.066
WT C57BL/6	SCWAT	13828.146	19327.258
WT C57BL/6	SCWAT	2202.569	21770.794
TG REG3A	SCWAT	3249.326	11741.874
TG REG3A	SCWAT	2396.548	11614.459
TG REG3A	SCWAT	5022.811	15972.602
TG REG3A	SCWAT	8482.589	15466.066
WT C57BL/6	Tibialis	12952.196	15215.51
WT C57BL/6	Tibialis	9589.64	7685.175
WT C57BL/6	Tibialis	9021.175	13027.095
WT C57BL/6	Tibialis	7874.518	13039.51
TG REG3A	Tibialis	8991.468	11424.146
TG REG3A	Tibialis	10904.296	18755.459
TG REG3A	Tibialis	9608.054	14677.681
TG REG3A	Tibialis	7682.69	15930.853
TG REG3A	Tibialis	7454.447	16078.217
WT C57BL/6	Soleus	11405.64	13241.095
WT C57BL/6	Soleus	6468.104	10631.439
WT C57BL/6	Soleus	4352.861	9910.024
WT C57BL/6	Soleus	8403.225	9993.388
WT C57BL/6	Soleus	6265.276	15640.752
TG REG3A	Soleus	4602.619	15138.459
TG REG3A	Soleus	9513.761	13839.338
TG REG3A	Soleus	8875.347	11047.681
TG REG3A	Soleus	6008.033	13992.459

## Sheet: S4a
status	Diet	weight (g)
WT C57BL/6	Chow	23.8
WT C57BL/6	Chow	30.3
WT C57BL/6	Chow	25
WT C57BL/6	HFD260	34
WT C57BL/6	HFD260	29.4
WT C57BL/6	HFD260	41.3
TG TG REG3A	Chow	28.6
TG TG REG3A	Chow	27.8
TG TG REG3A	Chow	24.9
TG TG REG3A	Chow	24.8
TG TG REG3A	HFD260	27.5
TG TG REG3A	HFD260	33.5
TG TG REG3A	HFD260	29.9

## Sheet: S4b
Glycemia (mg/dL) during Oral Glucose Tolerance Test
status	0min	15min	30min	45min	60min	75min	90min	120min
WT C57BL/6	171	315	251	295	255	248	224	166
WT C57BL/6	214	327	316	290	227	215	183	139
WT C57BL/6	188	424	406	370	326	308	231	184
TG TG REG3A	181	296	243	174	176	156	153	144
TG TG REG3A	191	261	246	289	226	213	183	138
TG TG REG3A	169	366	253	222	200	195	179	144
TG TG REG3A	144	290	190	195	121	148	150	129

## Sheet: S4c
Glycemia (mg/dL) during Insulin Tolerance Test
status	0min	15min	30min	45min	60min	90min	120min
WT C57BL/6	172	104	62	79	51	64	114
WT C57BL/6	178	94	91	92	114	101	142
WT C57BL/6	157	111	95	90	89	118	127
TG TG REG3A	184	124	94	86	97	86	103
TG TG REG3A	193	146	101	83	71	97	134
TG TG REG3A	171	149	91	87	93	95	126

[truncated: 6 more sheets: S5, S6a, S6b, S7, S9, S11]
